# Supplementary material for: Urolithin A and B Alter Cellular Metabolism and Induce Metabolites Associated with Apoptosis in Leukemic Cells
Source: Int J Mol Sci. 2021 May 22;22(11):5465. doi: 10.3390/ijms22115465 (PMC8196872; doi:10.3390/ijms22115465)
Supplement: Supplementary file 1 [file ijms-22-05465-s001.zip › supplemantry Table 2.csv]

	total	expected	hits	Raw p	Holm p	FDR
Lactose Degradation	9	0.967	2	0.251	1	1
Glutamate Metabolism	49	5.26	6	0.433	1	1
Amino Sugar Metabolism	33	3.54	4	0.481	1	1
Cysteine Metabolism	26	2.79	3	0.542	1	1
Spermidine and Spermine Biosynthesis	18	1.93	2	0.593	1	1
Galactose Metabolism	38	4.08	4	0.598	1	1
Thiamine Metabolism	9	0.967	1	0.642	1	1
Phenylacetate Metabolism	9	0.967	1	0.642	1	1
Catecholamine Biosynthesis	20	2.15	2	0.652	1	1
Glutathione Metabolism	21	2.26	2	0.679	1	1
Malate-Aspartate Shuttle	10	1.07	1	0.681	1	1
Ammonia Recycling	32	3.44	3	0.687	1	1
Transfer of Acetyl Groups into Mitochondria	22	2.36	2	0.704	1	1
D-Arginine and D-Ornithine Metabolism	11	1.18	1	0.715	1	1
Ketone Body Metabolism	13	1.4	1	0.774	1	1
Glucose-Alanine Cycle	13	1.4	1	0.774	1	1
Thyroid hormone synthesis	13	1.4	1	0.774	1	1
Pyrimidine Metabolism	59	6.34	5	0.781	1	1
Phenylalanine and Tyrosine Metabolism	28	3.01	2	0.823	1	1
Sphingolipid Metabolism	40	4.3	3	0.824	1	1
Purine Metabolism	74	7.95	6	0.83	1	1
Pterine Biosynthesis	29	3.12	2	0.838	1	1
Urea Cycle	29	3.12	2	0.838	1	1
Citric Acid Cycle	32	3.44	2	0.876	1	1
Butyrate Metabolism	19	2.04	1	0.887	1	1
Mitochondrial Electron Transport Chain	19	2.04	1	0.887	1	1
Androgen and Estrogen Metabolism	33	3.54	2	0.887	1	1
Warburg Effect	58	6.23	4	0.889	1	1
Nucleotide Sugars Metabolism	20	2.15	1	0.899	1	1
Lactose Synthesis	20	2.15	1	0.899	1	1
Aspartate Metabolism	35	3.76	2	0.906	1	1
Sulfate/Sulfite Metabolism	22	2.36	1	0.92	1	1
Carnitine Synthesis	22	2.36	1	0.92	1	1
Nicotinate and Nicotinamide Metabolism	37	3.97	2	0.922	1	1
Androstenedione Metabolism	24	2.58	1	0.937	1	1
Estrone Metabolism	24	2.58	1	0.937	1	1
Arginine and Proline Metabolism	53	5.69	3	0.939	1	1
Glycolysis	25	2.69	1	0.944	1	1
Oxidation of Branched Chain Fatty Acids	26	2.79	1	0.95	1	1
Phytanic Acid Peroxisomal Oxidation	26	2.79	1	0.95	1	1
Plasmalogen Synthesis	26	2.79	1	0.95	1	1
Histidine Metabolism	43	4.62	2	0.957	1	1
Tyrosine Metabolism	72	7.73	4	0.963	1	1
Pentose Phosphate Pathway	29	3.12	1	0.965	1	1
Folate Metabolism	29	3.12	1	0.965	1	1
Beta-Alanine Metabolism	34	3.65	1	0.98	1	1
Gluconeogenesis	35	3.76	1	0.983	1	1
Fatty Acid Biosynthesis	35	3.76	1	0.983	1	1
Tryptophan Metabolism	60	6.45	2	0.992	1	1
Methionine Metabolism	43	4.62	1	0.993	1	1
Steroidogenesis	43	4.62	1	0.993	1	1
Pyruvate Metabolism	48	5.16	1	0.996	1	1
Arachidonic Acid Metabolism	69	7.41	2	0.997	1	1
Valine, Leucine and Isoleucine Degradation	60	6.45	1	0.999	1	1
Bile Acid Biosynthesis	65	6.98	1	1	1	1
