# Supplementary material for: Urolithin A and B Alter Cellular Metabolism and Induce Metabolites Associated with Apoptosis in Leukemic Cells
Source: Int J Mol Sci. 2021 May 22;22(11):5465. doi: 10.3390/ijms22115465 (PMC8196872; doi:10.3390/ijms22115465)
Supplement: Supplementary file 1 [file ijms-22-05465-s001.zip › supplementary Table 1.xlsx]

## Sheet: Sheet 1
featureidx	name	campound name	mzmed	mzmin	mzmax	rtmed	rtmin	rtmax	npeaks	K56_ctrl_new	k562_uraA_new	K562_urob_new	JK_CTRL_NEW	JK_UROA_NEW	JK_UROB_NEW	CV	pvalue	qvalue	K56_ctrl_new.mean	k562_uraA_new.mean	K562_urob_new.mean	JK_CTRL_NEW.mean	JK_UROA_NEW.mean	JK_UROB_NEW.mean	K56_ctrl_new.SD	k562_uraA_new.SD	K562_urob_new.SD	JK_CTRL_NEW.SD	JK_UROA_NEW.SD	JK_UROB_NEW.SD	maxint	postHoc	K562_CTRL	K562_CTRL2	K562_CTRL3	K562_uroA	K562_uroA2	K562_uroA3	K562_urob	K562_urob2	K562_urob3	JK_CTRL	JK_CTRL2	JK_CTRL3	JK_uroA	JK_uroA2	JK_uroA3	JK_urob	JK_urob2
1	M210T8	Sedoheptulose	210.148	210.148	210.149	8.28482	8.1762	8.43734	5	0	2	3	0	0	0		0.00581007	0.00181874	410.668	19398	33489.7	985.9	2504.77	3767.85	169.705	13261.8	1718.92	263.124	1022.92	391.826	2581.62	0	359.183	272.667	600.154	4754.27	22841.1	30598.8	35164	33575.9	31729.4	756.875	927.512	1273.31	1665.83	3644.31	2204.16	4152.62	3369.33
2	M139T10	L-histidinal	139.118	139.117	139.119	9.77009	9.72107	10.0234	3	0	1	2	0	0	0		0.00728852	0.00181874	671.264	5458.12	18987.6	156.411	51.1003	32.1501	497.141	1840.77	15129.9	16.4361	70.4298	55.6857	4019.16	0	158.104	1150.67	705.024	7423.69	5175.94	3774.72	5634.98	35420.6	15907.1	175.389	146.833	147.01	131.44	21.8605	0	0	96.4504
3	M396T9	5'-Deoxy-5-fluorocytidine	396.34	396.33	396.349	8.60888	8.60375	8.61401	2	0	0	2	0	0	0		0.00836055	0.00181874	2027	12394.8	20019	8862.89	27941.2	31988.2	3510.87	3039.11	2086.26	8552.65	3505.1	5224.82	5223.71	0	6081	0	0	9392.6	12322.2	15469.5	17803.1	20308.5	21945.4	9394.99	56.612	17137.1	26242.7	31971.9	25608.8	27482.4	37715.6
4	M155T9	2-Acetolactate	155.102	155.079	155.131	8.57921	8.48248	8.62194	14	1	3	3	1	3	3		0.0110322	0.00181874	50278.6	220673	229502	78218.7	119175	176610	60753.7	23911.3	23004.8	39840.9	9365.21	15582.5	15069.9	0	120430	15451.9	14953.5	219335	197459	245225	205878	251833	230794	70530.4	42782.3	121343	110574	117800	129152	170324	194353
5	M635T8	Cyclochlorotine	635.253	635.251	635.255	8.22562	8.20527	8.24598	2	0	2	0	0	0	0		0.0120777	0.00181874	14520.4	75727.9	42769.7	14504.9	60085.8	61900.4	25150	13530.6	5760.08	16383.6	11491.6	3694.8	10405.6	0	43561.1	0	0	82150.1	84851.4	60182.1	46504.7	45668.3	36136.1	32275.3	0	11239.4	49558.6	72345.2	58353.7	65510.6	62064.1
6	M140T10	3-Methylthymine	140.118	140.09	140.121	9.79983	9.76162	10.1026	3	0	1	2	0	0	0		0.0121947	0.00181874	1912.64	4389.68	10442.7	241.756	11.8186	46.4534	487.453	2889.19	10178	267.916	20.4703	60.277	2583.73	0	1659.47	2474.59	1603.88	4146.6	7392.73	1629.72	1691.36	21612	8024.68	544.034	147.629	33.6066	0	0	35.4557	24.7926	114.568
7	M374T9	Prostaglandin F1a	374.339	374.291	374.362	8.6432	8.58924	8.65467	7	0	0	0	1	3	3		0.0122624	0.00181874	801.048	6196.06	9562.57	9483.56	25031.8	30659.7	1313	1148.77	1406.25	10321.5	2967.11	4582.43	5474.83	0	2316.34	86.8017	0	4891	7054.26	6642.93	8702.12	11185.4	8800.22	7913.98	36.7608	20500	27777.7	25433.4	21884.4	35006.6	31099.1
8	M181T8	D-Glucose	181.171	181.167	181.177	8.43406	8.3998	8.45899	3	0	3	0	0	0	0		0.0123806	0.00181874	5407.92	43694.1	30979.7	7541.43	9362.8	13386	2749.47	18094	4589.78	3241.25	2919.75	747.774	2405.14	0	7721.19	6134.42	2368.16	43759.9	61755.1	25567.2	33659.2	33600	25680	5419.49	11272.4	5932.45	5997.82	11225.9	10864.7	13703.1	12531.9
9	M217T9	N-alpha-Acetyl-L-citrulline	217.049	217.032	217.1	8.52147	8.42313	8.58004	15	1	3	3	2	3	3		0.0131134	0.00181874	18866.4	101073	77393.8	29162.3	58180.7	47110.9	32009.9	20385	9317.88	27069.3	4122.53	10666.6	4966.03	0	55828.3	388.734	382.197	124135	85460.7	93623.1	66747.3	84063	81371.2	54595.7	710.075	32181.1	55443.8	56176.1	62922.2	34883.5	51942
10	M340T37	12-Tricosanol	340.459	340.453	340.465	37.4757	37.3123	37.6658	3	0	2	1	0	0	0		0.0131134	0.00181874	170520	854601	706758	32225.3	31735.8	51885.7	102631	547820	660149	5779.31	26572.4	20806.4	47840	0	97629.6	126043	287888	333857	803965	1.42598e+06	485983	1.449e+06	185291	32433.5	26344.8	37897.8	45747.4	48369.8	1090	75544.3	43676.6
11	M218T8	gamma-Glutamylalanine	218.117	218.076	218.137	8.25742	8.01907	8.48473	14	0	3	3	2	3	3		0.013756	0.00181874	3253.37	59752.1	109467	21513.2	81566.6	82018.4	1105.54	39500.2	5167.42	17070.2	23072	4579.83	8517.67	0	2284.31	3018.24	4457.57	27908.3	47394.3	103954	108524	115041	104836	19816.7	5354.52	39368.3	62022.7	107018	75659	84492.5	76733.6
12	M157T9	Orotic acid	157.119	157.068	157.137	8.56979	8.47649	8.62194	15	1	3	3	2	3	3		0.0149901	0.00181874	13645.6	67311	72289.8	26436.1	34011.1	53439.5	18639.3	9130.6	10287.8	21760.7	3297.4	8508.72	5178.46	0	35158.7	2326.95	3451.22	57477.2	68935.3	75520.4	61052.5	81244.8	74572.2	18972.1	9389.61	50946.5	32807.1	37741.3	31484.9	43843.9	60065.5
13	M354T8	S-Adenosylmethioninamine	354.154	354.146	354.158	8.27474	8.26867	8.32338	4	0	1	3	0	0	0		0.0151885	0.00181874	58.828	20024.9	49733.6	6014.72	30868.5	32256.8	101.893	18286.5	828.109	9073.53	7022.14	1156.57	3542.29	0	176.484	0	0	5163.94	14464.7	40446.2	49445.9	49087.6	50667.1	1568.1	22.2106	16453.9	25985.6	38916.1	27703.8	31156.3	32151.9
14	M254T9	Galactosylglycerol	254.12	254.065	254.141	8.53448	8.45736	8.59078	14	0	3	3	2	3	3		0.0158715	0.00181874	3318.53	50935.3	77767.8	15498.9	48039.6	47033	3318.44	23407.4	19526.5	13056.8	6531.49	2998.49	3960.06	0	7143.76	1600.2	1211.62	30994.2	45104.8	76706.8	57069.1	80374.1	95860.3	17748.9	1463.32	27284.5	42602.7	55284.7	46231.5	43716	47831.6
15	M567T8	LysoPC(22:6(4Z,7Z,10Z,13Z,16Z,19Z)/0:0)	567.258	567.255	567.26	8.22375	8.20152	8.24598	2	0	2	0	0	0	0		0.0161062	0.00181874	15147.8	75306.9	60558.4	20831.8	80165.4	82900.9	26236.8	11153.5	7412.63	18564.1	14651.9	2818.86	9088.55	0	45443.5	0	0	67677.3	88107.3	70135.9	63898.7	65713.2	52063.4	35624	0	26871.4	64233.8	93062.3	83200.1	86043.1	82065.5
16	M128T8	Dihydrothymine	128.034	128.026	128.052	8.17381	8.00747	8.36761	12	0	3	3	0	3	3		0.0181271	0.00181874	15541.7	237817	394376	46409.5	194638	254913	10318.4	125477	58021.5	35402.9	138043	21216.3	33528.7	0	4080.04	18454.5	24090.5	100850	265383	347220	458769	378202	346158	5630.94	64308.5	69289	97636	352678	133601	279407	242270
17	M390T8	trans-Piceid	390.143	390.14	390.145	8.4922	8.45899	8.50842	3	0	2	1	0	0	0		0.0181271	0.00181874	428.685	15365.8	15754	2314.94	5854.26	3458.81	704.987	10398.5	2911.44	1889.18	3396.55	230.91	1786.99	0	1242.34	43.711	0	4830.37	15645.4	25621.7	18935.2	13221.9	15105	3646.95	152.84	3145.04	2415.04	5941.28	9206.47	3439.17	3238.34
18	M362T38		362.47	362.467	362.474	37.5036	37.3322	37.675	2	0	2	0	0	0	0		0.0190051	0.00181874	45254.4	332645	220875	17737.6	10283	14907.3	22777.2	226726	157595	13240	13371	15749.1	26706.9	0	45789.3	22214.5	67759.5	84194.3	528345	385396	203380	386487	72756.7	8267.19	32866.7	12078.9	5414.05	25406.2	28.7331	32787	8843.13
19	M120T10	3-Mercaptopyruvic acid	120.102	120.09	120.122	9.58945	9.50223	9.67165	5	0	1	1	0	1	2		0.0197369	0.00181874	55115.4	192519	378367	44761.5	42574.3	130330	24757.4	143831	105076	20993	30206.9	76898.6	24451.2	0	56568.5	79114.2	29663.4	82608.4	139646	355304	260606	411947	462548	20534.1	56184.5	57566.1	23152.2	77376.1	27194.5	113871	214125
20	M160T8	D-Alanyl-D-alanine	160.17	160.053	160.177	8.02938	7.97287	8.34024	7	0	3	3	1	0	0		0.0201129	0.00181874	5168.73	71151.5	28746.3	6420.8	2786.01	2678.85	1789.9	26324.2	5011.69	6755.73	3470.65	952.699	7236.7	0	4447.04	3852.34	7206.81	55877	101548	56029.6	32897.2	30163	23178.8	14056	3988.16	1218.27	426.237	6771.08	1160.72	2231.3	3772.92
21	M196T8	Galactonic acid	196.078	196.068	196.113	8.18629	8.00416	8.38764	12	0	3	2	1	3	3		0.0203034	0.00181874	919.617	107875	171401	16034.2	105947	123352	937.202	68856.8	8435.31	18339.3	53173.7	8777.42	12941.5	0	1980.05	202.442	576.356	43267.7	100045	180312	170560	180225	163417	7256.79	3733.28	37112.7	63839	165700	88301	132020	123568
22	M357T38		357.387	357.383	357.417	37.6401	37.3206	37.6655	3	0	2	1	0	0	0		0.0203034	0.00181874	33732.7	412668	376200	4737.62	8090.82	9377.31	29530.3	307403	497111	1132.82	7413.75	6360.57	40772.5	0	14234	19256.4	67707.8	69764.3	504688	663552	133033	948085	47482.3	4088.86	6045.67	4078.33	14928.1	9133.45	210.947	15868.6	3156.01
23	M264T8	Thiamine	264.118	264.064	264.162	8.2375	8.03064	8.48473	14	0	3	3	2	3	3		0.0210832	0.00181874	527.942	56591.9	85862.8	13784.6	52097.1	59812.7	658.615	21358.4	11170.4	11687.2	25398.8	2037.58	7297.51	0	1287.91	172.736	123.183	45662.8	42909.7	81203.1	98725.9	80257.3	78605	17361	727.128	23265.7	32648.2	80832.1	42810.8	62143.4	58926
24	M358T38		358.474	358.462	358.482	37.5098	37.2659	37.6572	3	0	2	1	0	0	0		0.0214838	0.00181874	12351.2	121564	103844	1685.04	1390.23	2213.23	14702.8	80781.9	118532	1115.45	1208.28	2216.82	8435.3	0	3875.18	3849.97	29328.5	30317.5	150413	183960	51350.1	239558	20622.8	1588.44	2845.64	621.032	2187.25	1983.44	0	4759.41	712.051
25	M165T10	L-Phenylalanine	165.067	165.044	165.112	9.65906	9.6204	9.68211	4	0	1	2	0	0	1		0.0216868	0.00181874	11290.4	44963.9	87946.9	2150.47	3008.41	20142.4	10311.3	35430	37406.4	1357.41	3833.72	21189.7	8892.21	0	4593.34	23164.5	6113.4	13520.3	38019.2	83352	70374.5	130904	62562.2	855.515	3562.72	2033.17	335.605	7400.87	1288.75	12247.9	44146.1
26	M231T10	Butyrylcarnitine	231.269	231.263	231.31	9.52317	9.51041	9.67632	4	0	1	2	0	0	1		0.022307	0.00181874	5600.11	13967.2	24536	1948.24	1914.14	7276.64	6571.71	5329.73	3047.78	676.537	1783.03	2257.21	1957.35	0	13173.9	2220.29	1406.15	10569	11222.7	20109.8	28017.8	22351.7	23238.5	1995.16	1249.46	2600.09	414.924	3885.82	1441.67	6565.11	9803.89
27	M315T9	12,13-DHOME	315.334	315.271	315.354	8.62003	8.55108	8.65412	7	0	0	0	2	2	3		0.0231605	0.00181874	928.042	5310.27	5273.55	14775.9	27887.5	28825.7	1462.69	913.489	1191.3	12391.2	10792	3362	5015.84	0	2616.68	54.7352	112.714	6363.67	4830.68	4736.45	4015.85	6384.93	5419.86	24045	701.851	19580.9	36860.8	15912.4	30889.4	25145.3	31735.6
28	M187T8	2-Keto-6-acetamidocaproate	187.065	187.044	187.098	8.19233	8.01578	8.47216	12	0	2	3	1	3	3		0.023599	0.00181874	925.285	53284	164967	23316.1	45729.6	71498.4	616.668	53619.5	11686.6	30945.9	24899.7	9054.05	11443.3	0	307.196	928.138	1540.52	2285.22	48379.5	109187	154347	163067	177487	628.447	10751.8	58568.1	26185.5	73764	37239.2	69923.5	63335.2
29	M499T8	N-Acetyl-leukotriene E4	499.245	499.243	499.247	8.23462	8.19843	8.31099	3	0	2	1	0	0	0		0.0237572	0.00181874	21685	90227.8	52538.3	23886.6	74823.9	74763.8	37559.5	21238.2	1771.38	25473.9	15349.7	5062.89	12020.7	0	65055	0	0	106592	97863.4	66227.5	50613.7	52901.1	54100.3	50695.7	0	20964	57824.5	87668.6	78978.6	79111.8	75974.2
30	M154T8	N-Acetylhistamine	154.079	154.071	154.117	8.14752	8.12596	8.15902	3	0	0	0	0	0	3		0.0238211	0.00181874	2465.54	3108.46	15494.3	6499.3	6339.15	12754.7	2504.22	3145.48	2718.88	5578.8	1672.28	1787.07	1354.58	0	47.2853	5047.67	2301.67	643.846	2030.3	6651.24	14378.2	18593.7	13511.2	59.4809	9579.33	9859.09	4408.2	7295.15	7314.1	10691.3	13802.4
31	M115T10	L-Proline	115.074	115.06	115.166	9.92465	9.66812	10.2998	15	0	3	3	3	3	3		0.0240453	0.00181874	10661	169064	392802	131714	87827.9	165533	3776.12	133682	21288.1	105282	18742.5	38446.7	22661.9	0	15002.1	8136.85	8843.91	44965.8	151609	310616	417060	384112	377233	21898.2	231784	141461	88876.6	106024	68583	126286	203126
32	M213T9	D-Glycero-D-galacto-heptitol	213.14	213.08	213.147	8.61039	8.57766	8.62345	4	0	0	0	0	1	3		0.0244998	0.00181874	4151.34	8616.78	10045.6	7580.93	11330	17436.4	2947.54	649.353	1624.01	663.637	4100.37	5283.96	1522.78	0	7549.5	2286.84	2617.67	8951.89	9030.12	7868.33	8938.69	11910	9288.13	6823.97	7856.08	8062.74	7793.32	10372.1	15824.5	11424.7	21344.9
33	M245T9	D-Galactose	245.143	245.13	245.157	8.56313	8.53306	8.60572	4	0	1	2	0	0	1		0.0244998	0.00181874	814.221	10919.5	21961.9	3245.93	6004.28	8873.53	249.044	11085.5	4755.59	2134.59	2284.84	682.099	1708.53	0	529.025	988.761	924.876	1441.36	8207.9	23109.1	17271	21835.1	26779.7	3401.56	1037.79	5298.45	4627.76	8641.73	4743.33	8371.82	9650.2
34	M513T63		512.697	512.669	512.726	63.0434	63.0113	63.0755	2	2	0	0	0	0	0		0.0249625	0.00181874	187278	63361.4	15790.2	4508.05	908.704	1500.36	243976	38481	11617.9	3901.46	717.16	1854.22	21524.3	0	465921	83908	12004.1	62835.2	25146.2	102103	20535.7	24284.1	2550.68	69.0183	6062.22	7392.89	1639.04	205.494	881.575	27.5807	890.888
35	M138T10	Salicylic acid	138.073	138.015	138.079	9.99949	9.73222	10.2015	7	0	3	3	1	0	0		0.025197	0.00181874	6840.11	126287	279781	12457.4	174.929	393.068	10104.2	72567.4	268824	21207.2	29.7705	168.887	51187.8	0	18484.5	1650.64	385.176	127997	197985	52880.5	28932.7	563549	246862	36944.5	391.188	36.5693	201.642	142.835	180.309	209.844	542.513
36	M400T38		399.554	399.54	399.599	37.5856	37.2973	37.8353	3	0	2	1	0	0	0		0.0254336	0.00181874	24287.1	878394	305832	85309.6	3639.74	4367.08	39405.6	870938	234046	81972.5	5019.46	2823.11	86086.2	0	69788.7	1496.8	1575.76	149861	1.84305e+06	642274	528881	326461	62154.9	45152.8	179618	31158.2	1311.15	9400.57	207.491	5471.9	6470.7
37	M318T10	Leukotriene A4	318.303	318.264	318.342	9.58096	9.53687	9.62506	2	0	2	0	0	0	0		0.0256723	0.00181874	5844.05	20538.3	20310.9	4708.26	669.951	3125.94	9433.14	6920.88	3612.14	3952.18	386.185	2093.78	1843.77	0	16734.9	562.218	235.075	15688.2	28463.9	17462.9	18779.4	24436.5	17716.9	8864.18	4263.06	997.521	224.409	908.794	876.649	2541.66	5449.79
38	M344T8	11-Dehydrocorticosterone	344.172	344.171	344.172	8.48066	8.47744	8.48387	2	0	2	0	0	0	0		0.0259131	0.00181874	313.1	8799	7385.32	1672.32	2760.13	1801.8	80.0222	5843.6	1234.38	1516.68	944.998	148.977	1281.49	0	239.727	398.426	301.147	2566	9677.18	14153.8	6012.77	7738.78	8404.42	3246.79	220.922	1549.24	2572.26	3784.95	1923.18	1778.67	1665.74
39	M255T8	Diphenhydramine	255.161	255.157	255.21	8.34576	8.04225	8.50709	9	0	2	3	1	1	2		0.0274044	0.00182723	335.233	23568.2	69600	9885.21	23034.1	28577.6	127.355	23512.2	4006.37	14002.7	15974.5	11601.4	4006.77	0	432.841	191.172	381.685	1353.81	21158.1	48192.5	65281	70324.1	73195	1286.95	2325.63	26043.1	13379	41473	14250.2	18745.6	25613.9
40	M401T37		400.569	400.568	400.57	37.4437	37.289	37.5984	2	0	2	0	0	0	0		0.0274044	0.00182723	3488.26	202762	118670	16736.1	237.778	327.355	5784.94	190280	94243.3	22112.5	302.109	249.081	19345.6	0	10168.1	138.465	158.191	33781.8	408869	165636	168350	177679	9980.85	5785.23	42187.1	2236.07	103.82	583.704	25.8094	534.628	396.404
41	M138T20	Tyramine	138.054	138.042	138.058	19.8884	19.6713	20.0742	4	0	2	2	0	0	0		0.0289775	0.00184308	478.116	50470.1	76003.7	3114.5	1183.01	1724.01	251.163	33131.3	44892.7	2639.16	1950.91	2700.13	9647.91	0	537.085	202.716	694.548	13772.7	59456.3	78181.3	28702.5	118020	81288.7	4484.97	4786.49	72.0315	54.073	3435.73	59.2371	181.157	4841.8
42	M328T19	N,N-Dimethylsphingosine	328.352	328.351	328.358	18.9342	18.7315	19.1034	5	0	3	2	0	0	0		0.0291668	0.00184489	2105.74	28440.9	15634.7	295.937	63.8472	86.2371	3579.25	3840	7444.02	241.448	72.559	77.4827	1536.15	0	6238.69	48.7679	29.765	25007.5	32587.5	27727.7	19373.8	7062.3	20467.9	333.194	516.591	38.0267	48.7874	142.754	0	0	108.718
43	M431T8	17-beta-Estradiol-3-glucuronide	431.235	431.222	431.239	8.23788	8.21659	8.30419	5	1	2	1	1	0	0		0.030587	0.00185785	25572.9	105319	80449	31415.8	94906.1	100331	44293.6	19845.7	6640.25	28598.5	24325	9347.57	14673.6	0	76718.7	0	0	93525.4	128231	94199.2	74186.6	87411.6	79748.7	55936.2	0	38311.2	68984.1	117234	98500	105472	105980
44	M166T19	L-Phenylalanine	166.123	166.122	166.135	19.0012	18.9663	19.2342	3	0	3	0	0	0	0		0.0317463	0.00186769	113.073	37967.6	15548.4	257.49	272.232	1046.53	46.7844	6455.99	2423.84	224.439	471.52	1715.18	2151.87	0	153.348	124.115	61.7549	45390.8	33663	34849.1	14354.3	13953.2	18337.6	411.676	360.793	0	0	816.697	0	25.3418	3026.72
45	M161T8	D-Alanyl-D-alanine	161.152	161.151	161.153	7.95373	7.94616	7.9613	2	0	2	0	0	0	0		0.0317929	0.00186808	4877.2	13582.6	12703.3	1368.49	411.482	244.473	5445.72	2844.53	2824.92	1163.04	613.784	43.223	1205.81	0	253.276	3498.57	10879.7	10341.9	15666	14740	15624.8	12498.9	9986.09	2099.82	1978.3	27.3566	0	1116.97	117.48	271.364	194.615
46	M141T8	Methylimidazoleacetic acid	141.075	141.07	141.083	8.23586	8.12087	8.4922	12	0	2	3	1	3	3		0.0329905	0.00187759	3826.56	293386	809818	146450	336306	399303	3029.07	299415	76596.6	234346	112169	55849.3	46367.1	0	1157.34	3203.68	7118.65	19113.1	248229	612814	741081	795985	892389	1787.93	20734	416829	265143	465609	278165	342156	401997
47	M179T10	Glucosamine	179.161	179.158	179.165	9.61412	9.49945	9.87065	10	0	3	3	1	1	2		0.0336054	0.00188225	10598.9	35736.2	66993.1	10726.6	5896.37	15821.8	17144	11308.7	14620	6761.29	3340.86	9672.24	3636.65	0	30386.9	1200.6	209.374	22825.9	43888.8	40493.8	54672.4	83148.2	63158.7	18510.7	6314.7	7354.32	3242.28	9647.92	4798.91	11304.5	26926.3
48	M454T63		453.631	453.629	453.633	62.9837	62.8565	63.111	2	2	0	0	0	0	0		0.0339169	0.00188455	714149	117905	9744.32	2020.08	22351.6	21148.4	653422	89096.5	8555.69	3115.84	19602.5	22005.8	43765.5	0	1.39093e+06	664616	86903.5	136026	21140.7	196548	18868.9	8461.73	1902.34	106.706	338.076	5615.47	38355	487.142	28212.6	615.957	18450.3
49	M233T8	Dopamine 4-sulfate	233.134	233.032	233.15	8.22244	8.05066	8.48158	9	0	1	3	1	1	3		0.0351906	0.00190233	592.565	10780.5	34457.7	9597.84	5736.88	8321.33	349.482	10535.5	2271.21	4184.4	7921.18	1129.85	2350.65	0	973.511	517.408	286.776	3076.68	6478.64	22786.3	34538.2	36687.6	32147.3	14210.2	6045.08	8538.27	806.4	14873.9	1530.31	8144.08	7290.59
50	M256T9	Isoliquiritigenin	256.141	256.098	256.155	8.54662	8.50906	8.59078	8	0	2	2	0	1	3		0.0361757	0.00191543	1368.72	16754.3	22375.3	6866.73	11145.2	13197.3	780.741	12232	8236.24	2769.09	5362.82	1040.41	1488.78	0	2268.09	972.949	865.116	5320.31	15290.2	29652.5	14914.7	20997.6	31213.4	3764.24	7748.07	9087.87	7819.61	17331.8	8284.08	14275.9	12199.8
51	M314T8	gamma-Glutamylcysteine	314.165	314.149	314.165	8.45696	8.39235	8.4804	3	0	1	2	0	0	0		0.0389323	0.00194939	62.6753	8204.7	24038	9144.05	1792.55	3021	10.6822	9392.2	12208	9834.85	343.978	804.677	1482.86	0	63.2711	51.7077	73.0472	465.123	5495.15	18653.8	13759.4	20822.7	37531.8	446.746	7168.79	19816.6	1459.25	2146.29	1772.12	2119.63	3276.37
52	M219T8	Palmitoleic acid	219.058	219.05	219.073	8.4882	8.42313	8.56924	11	1	2	2	1	3	2		0.039652	0.00195765	6118.98	34427.9	25576.3	9309.28	16238.6	14022.2	10169.3	6872.44	7071.39	9763.4	1875.11	1547.67	1465.64	0	17861.2	314.793	180.933	42278.1	31508.5	29497.2	26115.9	18250.6	32362.5	20508.4	2587.97	4831.43	14098.3	17025.4	17592.2	14942.2	14889
53	M268T8	Inosine	268.168	268.166	268.171	8.46535	8.44481	8.48589	2	0	0	2	0	0	0		0.0400165	0.00196175	39.669	2733.51	15274.9	4134.33	890.936	1295.24	39.4874	3229.42	11085.5	6221.5	308.616	563.588	1191.72	0	0	40.0348	78.9723	359.727	1429.83	6410.99	6547.07	27747.8	11529.8	320.134	769.233	11313.6	1106.92	537.471	1028.41	644.813	1639.01
54	M277T8	Glucosamine 6-phosphate	277.146	277.133	277.151	8.33882	8.18262	8.47216	8	0	2	3	1	1	1		0.0403843	0.00196583	411.734	20602.2	61474.1	14198.8	22428.7	27716.2	483.254	18186.1	4832.87	23535.7	1119.64	6852.01	4189.45	0	968.229	97.8587	169.115	3026.6	19437.2	39342.7	56651.4	66317.1	61453.9	873.39	349.319	41373.8	23589.1	22342.1	21354.9	20080.2	29740.1
55	M138T19	Urocanic acid	138.051	138.048	138.053	19.0999	18.9365	19.2632	2	0	0	2	0	0	0		0.0418876	0.00198192	193.131	24987.9	109441	567.548	663.084	909.521	232.101	10708.7	78663.6	542.267	1056.05	1492.66	11086.4	0	461.066	53.779	64.5469	13224.5	34170	27569.2	18858.1	148904	160562	1080.39	622.256	0	56.4829	1882.51	50.2646	40.3542	2633.07
56	M166T8	1-Methylguanine	166.124	166.114	166.137	8.2586	8.05066	8.40011	9	0	1	3	1	1	3		0.0434438	0.00199765	557.772	8440.71	33034.5	6931.27	7160.31	12508.2	455.846	10798.8	2264.74	8405.81	6096.82	1954.98	2151.18	0	54.1437	942.117	677.055	1260.47	3202.08	20859.6	34631.7	30442.7	34029.3	272.673	4144.62	16376.5	3265.07	14186.5	4029.4	10623.7	14526.8
57	M142T8	5-Hydroxymethyluracil	142.076	142.066	142.086	8.28319	8.06224	8.46888	10	0	2	3	1	1	3		0.0450546	0.00201303	10107.3	47904.7	75740.6	14982.5	22455	28864.1	8718.84	31464	3013.15	8753.24	10989	2191.23	4150.04	0	270.833	13167.6	16883.3	11625.7	67735.2	64353.3	73015.9	78976.7	75229.1	6537.99	14394.8	24014.8	15254.4	35103.6	17006.9	27416.5	27790.7
58	M214T10	3-Oxododecanoic acid	214.257	214.257	214.268	9.63153	9.59674	9.65089	4	0	1	2	0	0	1		0.0450546	0.00201303	2551.57	11620.1	61749.5	5247.03	2485.36	12209.1	1904.74	12733.4	24219.5	5688.28	1986.33	9871.68	4024.91	0	1023.61	4685.6	1945.49	2531.02	6155.54	26173.6	36432.5	84697.3	64118.9	195.285	4137.47	11408.3	1778.77	4728.39	948.936	5994.77	23592
59	M227T8	L-Glutamic acid 5-phosphate	227.063	227.045	227.165	8.21989	8.00747	8.28625	7	1	1	0	1	3	1		0.0450546	0.00201303	68282.3	438606	195984	102943	208398	224624	108356	236906	40262.1	110094	25704.3	34930.1	41962.5	0	193221	0	11625.4	706314	353476	256029	197304	235570	155078	220339	2004.7	86485	180269	230665	214259	239916	249301
60	M152T10	N-Methyltyramine	152.163	152.16	152.169	9.62506	9.52323	9.82415	7	1	3	3	0	0	0		0.0458811	0.00202059	9834.88	13784.3	17718.8	1030.04	374.439	2708.79	14267.5	3501.82	6231.13	1506.25	521.596	2930.49	1876.77	0	26269.6	2611.68	623.392	11531.9	17818.7	12002.2	15493.6	24757	12905.7	2766.04	69.7528	254.331	38.3808	975.321	109.617	1453.19	6057.88
61	M471T63		470.537	470.535	470.539	63.0157	62.8938	63.1375	2	2	0	0	0	0	0		0.0462997	0.00202433	459180	66755.1	2149.88	588.238	10175.3	10497.1	432668	59458.6	2307.64	899.215	11316	12988.2	35624.7	0	908093	424616	44831.4	66744.8	7301.64	126219	4783.08	1186.67	479.888	0	141.366	1623.35	22385.5	40.7828	8099.67	68.36	6377.38
62	M207T9	Homocitric acid	207.034	207.025	207.035	8.53032	8.45967	8.55076	3	0	3	0	0	0	0		0.048888	0.00207851	3394.82	17248.5	5471.8	3194.41	1077.2	1696.55	5033.47	6719.36	320.773	1923.44	385.581	733.146	1678.01	0	9194.51	824.379	165.564	24983.9	12858.1	13903.7	5817.3	5414.67	5183.43	3923.29	4646.9	1013.06	1174.58	652.261	1404.75	2409.59	944.828
63	M144T10	Dehydrospermidine	144.127	144.126	144.138	9.60884	9.54857	9.67102	5	0	1	1	0	1	2		0.0502328	0.00210549	41519.3	173972	398011	49905	31869.1	127785	43282.2	137976	112354	46499.5	31321.1	106623	34953.1	0	2204.02	87899.2	34454.7	77379.7	112541	331994	277941	415493	500599	1255.38	93905.1	54554.5	10254.7	67788.6	17564.1	89176.5	248334
64	M149T8	2-Hydroxyglutarate	148.966	148.959	148.974	8.43876	8.41697	8.46054	2	0	2	0	0	0	0		0.0516124	0.0021324	15804.1	24202.9	2921.06	8709.64	1005.63	893.49	5834.58	19873.3	921.904	12296.6	261.364	188.626	2003.37	0	20307.4	9212.82	17892.1	45327.5	21403.4	5877.83	3985.53	2397.5	2380.13	22818.8	3035.06	275.061	883.178	1305.74	827.982	679.501	965.323
65	M445T8	Thymine	445.238	445.235	445.247	8.23649	8.18994	8.26201	5	1	3	1	0	0	0		0.0552306	0.00219943	10553	43971.9	28378.3	10996.3	13274	13422.2	18278.4	7334.36	4702.59	15390	2007.96	2070.08	5143.59	0	31659.1	0	0	47717.7	48677	35521	30117	31964	23054	28589.2	26.9321	4372.73	10956.7	14501	14364.2	14563	14671
66	M144T8	2-Aminonaphthalene	144.072	144.064	144.077	8.29681	8.11209	8.41277	10	1	2	0	1	3	3		0.0569823	0.00223017	130458	267180	351434	346303	381977	366171	107115	38091.1	51018.6	93754.5	122151	13483.2	27726.5	0	250481	96320.2	44572	278689	298190	224662	405596	344422	304285	445647	333888	259375	290242	520631	335058	371005	376571
67	M271T8	2-(3-Carboxy-3-(methylammonio)propyl)-L-histidine	271.172	271.163	271.246	8.38201	8.3232	8.49274	4	0	0	0	2	1	1		0.0569823	0.00223017	376.793	1728.92	1978.01	5266.26	5135.03	4455.06	577.379	515.673	435.832	4593.54	811.14	1284.62	995.376	0	1041.52	0	88.863	1149.24	1900.86	2136.65	2451.06	1890.19	1592.77	9156.7	198.705	6443.38	5858.69	4258.24	5288.16	4036.17	5896.84
68	M455T62		454.656	454.651	454.66	61.6424	61.5696	61.7153	2	0	2	0	0	0	0		0.0574957	0.00223898	46858.5	217121	6877.49	390.389	9518.08	8070.64	16972.7	180229	6059.66	601.74	8264.81	6748.55	11710.5	0	56103.5	27270.4	57201.7	308313	9520.76	333529	12606.9	7491.34	534.269	27.6691	58.5072	1084.99	15859.6	171.077	12523.6	290.037	12334.6
69	M131T30	Glutaconic acid	131.066	131.065	131.077	29.6696	29.4302	29.9255	3	0	2	1	0	0	0		0.059062	0.00226533	15200	89619	74653.1	17416.8	4844.62	8153.89	15528.1	28491.9	71132.3	22822.6	5685.43	4631.18	10745.3	0	1099.99	12657.5	31842.4	92052.6	116816	59988.4	156115	43017.4	24826.6	43479.7	1006.46	7764.33	11172.5	3194.78	166.574	4920.72	6081.6
70	M217T10	Diethylcarbamazine	217.227	217.219	217.237	9.70518	9.56146	10.1361	6	0	3	0	1	0	2		0.0601283	0.00228281	11217.8	29762.2	22189.4	13436.2	5238.24	13417.7	17244.6	3510.66	986.943	8453.05	2601.08	4955.86	1677.55	0	31106.1	2119.17	427.984	31526	32041.1	25719.3	21285.8	23242.6	22039.7	8867.64	23190.5	8250.58	3345.01	8204.1	4165.59	11741.5	18994.3
71	M155T10	D-Ornithine	155.136	155.134	155.138	9.89791	9.85558	9.94023	2	0	2	0	0	0	0		0.0623154	0.00231759	24639.6	55669.1	58351.9	28937	11558.9	17959.1	28451.9	20237.5	12782.5	15604.5	1099.42	5239.32	7190.64	0	57486.6	8775.92	7656.23	56375.2	75544.3	35087.8	66492.1	64944.5	43619	22403.7	46746.2	17661	11783.6	12528.6	10364.5	14166.6	23937.4
72	M471T62		470.538	470.535	470.541	61.6525	61.5779	61.727	2	0	2	0	0	0	0		0.0645768	0.00235208	105648	469249	15941.3	1766.15	20752.9	25093.5	52137.2	439079	15919.5	2864.91	20626.8	21592.1	30874.9	0	131484	45637.5	139821	492150	19167.4	896429	32417	14763.7	643.291	70.4921	154.054	5073.92	41350.6	97.1755	20810.9	401.7	34446.4
73	M119T10	Succinic acid	119.064	119.059	119.114	9.5754	9.50919	9.65497	6	0	1	2	0	1	2		0.065736	0.00236922	1.2986e+06	3.57774e+06	7.47543e+06	1.20913e+06	1.03209e+06	2.90411e+06	712254	2.55143e+06	3.54207e+06	620972	513413	1.66269e+06	538175	0	973867	2.11535e+06	806586	1.29659e+06	3.10369e+06	6.33295e+06	5.10173e+06	1.15468e+07	5.77777e+06	492315	1.55198e+06	1.58308e+06	658354	1.6175e+06	820420	2.36747e+06	4.76885e+06
74	M454T62		453.635	453.633	453.636	61.7104	61.5431	61.8776	2	0	2	0	0	0	0		0.065736	0.00236922	199376	813751	47688.5	5761.97	58418.6	50340.4	60517.4	654539	36711	8737.88	50020	41435.9	40240.2	0	235768	129516	232842	1.15053e+06	59395.8	1.23133e+06	80267.5	54886.3	7911.68	95.7415	1365.23	15824.9	92686.9	1019.54	81549.4	3477.27	82127.7
75	M203T8	Spermine	203.188	203.166	203.317	8.27857	8.01915	8.47586	14	0	3	3	2	3	3		0.0681131	0.00242216	5479.05	35507.4	50097.8	53972.9	24077.1	26115.4	2272.51	18437.5	5734.46	50388.8	12137.5	1243.25	3143.11	0	7685.74	3145.98	5605.41	20818.1	29506.2	56197.8	43615	54507.1	52171.3	108258	8694.85	44966.3	15867.9	38019.1	18344.2	24808.3	26255.1
76	M193T8	Citric acid	193.093	193.059	193.142	7.82182	7.81013	7.89276	3	0	2	0	1	0	0		0.0762761	0.00261713	278.42	6796.85	874.125	4405.26	187.162	107.98	194.719	2413.7	417.678	6984.91	145.7	96.193	1108.92	0	503.069	158.027	174.165	8612.05	7720.85	4057.66	702.923	1350.2	569.25	12458.9	756.88	0	77.2898	352.436	131.76	184.516	139.423
77	M200T8	gamma-Glutamyl-beta-aminopropiononitrile	200.147	200.134	200.155	8.33844	8.15083	8.40691	7	0	1	3	1	0	2		0.0770786	0.00263556	892.737	15685.9	81246.8	23895.8	11484.7	20919.8	792.768	22876.4	13481.7	40234.4	2135.3	8751.27	5807.26	0	125.966	843.077	1709.17	242.008	4848.6	41967	65745.1	90234.4	87760.8	285.665	1049.21	70352.4	12744	12690.9	9019.28	10816.2	25821.4
78	M280T8	1-Methylguanosine	280.174	280.163	280.233	8.30986	8.26628	8.36013	12	1	3	0	2	3	3		0.0770786	0.00263556	6776.56	12975.4	6046.78	23732.8	28089.9	27732.9	11439.9	4766.1	2175.27	33435.8	1893.75	5374.38	4725.13	0	19985.9	105.339	238.408	14502.2	16791	7632.95	7393.28	7209.82	3537.23	62024.5	313.548	8860.21	25903.5	29153.9	29212.4	28954.3	32391.5
79	M226T10	2-Isopropylphenyl methylcarbamate	226.235	226.224	226.242	9.54881	9.4793	10.1361	10	0	2	3	1	1	3		0.0894351	0.00295054	5309.92	33927.2	84482.2	42067.3	15821.8	35334.6	6406.5	25166.6	6499.6	47986.3	6524.21	12994.3	4868.41	0	885.118	12656.4	2388.21	6604.6	39017.3	56159.6	77051.8	89112.3	87282.6	1849.11	95184.8	29167.9	10778.3	23189.9	13497	28982.4	50283.1
80	M129T8	Dihydrothymine	129.089	129.051	129.129	8.13334	7.99259	8.45004	10	1	3	3	2	1	0		0.0958611	0.00310575	37266.8	49317.4	28745.5	90472	10773.8	18571.9	39714.4	14862.6	3598.52	75540.9	7519.16	1966.4	3934.29	0	82290.9	7214.48	22295.1	40027.5	66459.1	41465.6	31283.1	30326.2	24627.1	169547	19047.7	82821.1	5040.24	19287	7994.04	18838.7	20391.2
81	M240T8	Dihydrobiopterin	240.106	240.079	240.134	8.21689	8.19266	8.24112	2	0	0	2	0	0	0		0.0983782	0.00316504	493.296	2214.18	7189.86	3745.78	3950.06	4661.62	460.217	2174.07	2044.44	4864.71	2326.77	2669.63	1176.6	0	0	568.789	911.099	125.649	2052.16	4464.73	6444.36	9502.43	5622.79	1016.99	858.034	9362.3	6411.51	1786.71	3651.96	2590.13	7674.39
82	M298T10	Bovinic acid	298.331	298.263	298.349	9.52671	9.36069	9.86232	9	1	2	2	2	0	2		0.0983782	0.00316504	12949.5	35617.6	33287.2	26891.9	3864.79	11391	21688.2	6716.24	6320.54	20291.4	1450.85	6672.14	2740.17	0	37992.4	567.869	288.271	32974.3	43253.3	30625.2	26848.2	39482.2	33531.2	50062	12290.4	18323.1	2191.44	4631.6	4771.34	9083.02	18910.7
83	M212T8	6-Carboxy-5,6,7,8-tetrahydropterin	212.139	212.124	212.151	8.31444	8.27056	8.40182	14	1	3	2	2	3	3		0.108135	0.00338722	14445.9	26846.2	16054.8	39139.5	40584.7	38942.6	17672.4	7730.6	3757.64	44732.3	7477.09	3289.32	7264.07	0	34850	4507.02	3980.7	30424.7	32139.3	17974.8	18990.7	17353.7	11820.1	90320	7516.33	19582.3	32739.9	47629.7	41384.4	41413.8	40204.9
84	M401T10	Calcidiol	401.333	401.268	401.342	9.65383	9.54405	9.89388	7	1	3	1	1	0	1		0.109064	0.00340778	20487.3	37405.5	44685.5	16233	5383.79	20987.8	35421.8	5267.4	5716.77	13366.2	4734.26	13437.8	3897.18	0	61388.9	41.1383	31.85	31381.4	41144.3	39690.8	41321.2	51286.3	41449.1	30937	12942.7	4819.15	1760.63	10740.5	3650.26	16344.2	36131.5
85	M151T8	D-Ribose	151.04	151.021	151.06	8.15022	8.10056	8.27297	8	1	3	3	1	0	0		0.111896	0.00346978	10555.6	54564.2	18417.1	8146.3	2452.07	4675.7	17382.3	30221.1	4408.03	12890.9	1823.8	1258.58	6219.14	0	30626.7	429.759	610.431	56134.3	83969.6	23588.7	22389.4	19187.2	13674.8	23021.3	1183.74	233.837	887.967	4455.37	2012.86	5343.03	5460.08
86	M343T8	Galactinol	343.142	343.134	343.15	8.45318	8.4342	8.47216	2	0	2	0	0	0	0		0.112855	0.00349056	2366.14	14115.1	2657.78	1891.98	994.483	562.634	3833.68	8679.35	480.029	1820.24	531.145	184.106	1148.79	0	6791.65	244.096	62.6814	23528.2	12387.8	6429.32	3190.13	2257.88	2525.33	3630.8	0	2045.15	603.278	781.02	1599.15	351.021	650.829
87	M123T19	3-Mercaptolactic acid	123.078	123.063	123.094	19.3666	19.2004	19.5329	2	0	0	2	0	0	0		0.12066	0.00365585	1344.72	2857.62	18452.8	1608.53	286.135	394.818	2117.69	2472.23	14706.1	2585.1	369.115	572.582	2607.29	0	3788.91	58.8994	186.364	1810.35	5681.11	1081.41	1488.8	27596	26273.6	4590.45	235.129	0	0	702.773	155.631	64.0962	1055.98
88	M285T8	Xanthosine	285.082	285.072	285.128	8.43734	8.3998	8.46981	3	0	3	0	0	0	0		0.121826	0.00367996	3446.75	29524	3555.84	6033.67	1713.54	1780.49	5891.79	21288.1	496.622	9553.75	176.974	364.399	2079.82	0	10249.8	0	90.4598	53272.1	23145.7	12154.1	3893.55	2985.61	3788.35	17050.7	33.0999	1017.15	1597.42	1625.97	1917.23	2156.28	1428.66
89	M309T8	N-Acetylneuraminic acid	309.159	309.146	309.175	8.22423	8.17831	8.26985	8	1	3	3	1	0	0		0.128834	0.00382188	9171.91	32871.9	14670.7	10156.5	2896.79	4169.16	15886.2	12354.2	3238.52	16994.6	295.948	901.354	4604.71	0	27515.7	0	0	41187.9	38751.8	18676	17305.3	15651.8	11055.1	29776.8	31.2319	661.517	2555.2	3058.82	3076.33	4620.23	4755.93
90	M295T8	5-Aminoimidazole ribonucleotide	295.137	295.079	295.15	8.20527	8.07383	8.2811	15	1	3	3	2	3	3		0.129244	0.00383001	36565.1	136789	72713.9	35227.2	89652.2	90164.4	63304.6	41623.6	10223	44277.5	20566.3	9088.16	17979	0	109663	32.3528	0	158525	163046	88797.6	83995.5	70082.1	64064.1	85031.8	319.009	20330.6	70503.8	111391	87062	97414.2	93110.2
91	M122T19	D-Cysteine	122.024	122.002	122.046	19.3588	19.2004	19.5173	2	0	0	2	0	0	0		0.142911	0.0041402	37868.5	92853.6	351256	47622	20002.3	27204.9	53869.9	55587.3	267550	55963.2	24281.3	25741.8	47599.6	0	100070	6330.37	7204.95	69580	156295	52685.9	65052	595097	393620	109887	31462.6	1516.46	2568.88	47735.8	9702.31	11009.4	56887.8
92	M241T8	Homocarnosine	241.132	241.088	241.147	8.23298	8.18994	8.31099	8	1	3	3	1	0	0		0.157854	0.00446386	7877.43	28098.1	18407.7	10023.8	4844.01	4906.28	12392.6	5764.98	1894.13	14608.6	591.528	681.595	3786.98	0	22185	506.724	940.585	33173.2	29291.1	21829.9	16573.3	20356.4	18293.4	26845.1	519.81	2706.48	4305.34	5477.05	4749.65	4745.36	5653.94
93	M363T8	Guanosine monophosphate	363.166	363.156	363.21	8.22214	8.17911	8.27297	13	1	3	2	2	2	3		0.161275	0.00453577	30187.9	119510	72429.9	40359.9	94609.4	95143.1	52286.9	31904.7	15906.4	49214.4	8311.77	23663.8	14898.5	0	90563.6	0	0	140164	135602	82763.9	85852.1	76576.7	54860.8	95186.1	0	25893.6	85574.1	96323.7	101930	112410	104850
94	M181T19	5-Hydroxykynurenamine	181.161	181.154	181.168	19.3961	19.234	19.5582	2	0	0	2	0	0	0		0.1618	0.00454675	7103.86	7136.74	56185.3	3505.57	876.073	1606.25	11676.5	7004.68	41867.6	4421.65	1392.44	2646.46	4676.88	0	20584.7	166.221	560.61	2219.22	15156.9	4034.12	7841.28	80538.5	80176.3	8481.75	2007.05	27.904	60.1699	2483.87	84.1822	98.1692	4662.04
95	M353T8	20-Hydroxy-leukotriene B4	353.16	353.152	353.227	8.47744	8.38245	8.52618	9	1	3	3	1	1	0		0.175083	0.0048183	10804.6	42806.9	22296.2	10118.2	11962.6	6251.01	18714.1	27223.8	2357.03	12863.3	7108.65	1663.05	2587.93	0	32413.8	0	0	72451.8	37041.2	18927.8	24940.6	20416.4	21531.5	24594.4	0	5760.21	6998.68	8783.1	20106.1	8128.57	4963.21
96	M243T8	Cytidine	243.057	243.041	243.079	8.27154	8.20788	8.31874	4	1	1	0	2	0	0		0.179921	0.00491445	2922.92	9912.37	5702.52	17827.1	1745.7	4430.36	4981.3	1877.75	1447.28	19281.9	665.734	435.371	3000.21	0	8674.8	30.0469	63.9119	11896.2	9678.23	8162.66	6474.88	6599.76	4032.9	38380.8	137.353	14963.3	1573.19	2480.71	1183.2	4358.9	4897.05
97	M237T10	N'-Formylkynurenine	237.143	237.135	237.151	9.54268	9.3019	9.87065	14	1	3	3	1	3	3		0.191932	0.00514705	31336.8	56056	71320.8	26408.6	36453.5	36391.9	53966.9	4935.77	11659.3	26906.8	17540.2	16777	6319.1	0	93652.3	293.802	64.3641	50649.8	60321.8	57196.3	62787.4	84605.6	66569.6	56733.9	5392.79	17099.2	21565.5	32005.5	55789.5	29121	55577.8
98	M265T8	(2E)-N-(4-aminobutyl)-3-(4-hydroxy-3-methoxyphenyl)prop-2-enimidic acid	265.243	265.193	265.254	8.3737	8.28956	8.4638	13	1	3	2	1	3	3		0.198194	0.00526498	9591.94	38859.5	7688.85	11567.5	15704.9	14275.6	16262.4	24902.7	2001.48	15695.5	2439.48	2183.53	3252.18	0	28370.1	178.796	226.884	65377.6	35230.6	15970.3	9933.58	7042.72	6090.25	29470.4	174.253	5057.83	13508.4	18330.5	15275.8	12658.2	16759.4
99	M296T10	Citalopram aldehyde	296.177	296.167	296.216	9.51341	9.30744	10.1869	16	1	3	3	3	3	3		0.209576	0.00547375	128511	244211	308550	214302	161395	183927	222345	9888.93	32885.9	79350.1	55833.7	62041.9	18701	0	385252	110.653	169.505	245739	253246	233646	294862	346069	284718	273425	245362	124121	224982	138817	120386	147593	255565
100	M134T10	L-Aspartic acid	134.072	134.066	134.118	10.4349	10.2332	10.5996	4	1	2	0	1	0	0		0.225026	0.00574616	186921	158197	40201.5	217571	2650.09	6282.52	318308	119405	26466.7	352701	1605.24	536.292	53726.3	0	554470	4184.38	2107.97	236453	217378	20761.3	51881.5	58818.9	9903.95	624514	28094.3	104.112	909.702	2967.94	4072.63	5668.66	6518.81
101	M135T20	2-Phenylacetamide	135.074	135.071	135.079	20.357	20.3107	20.6026	3	0	2	0	0	0	1		0.227595	0.00579028	114.283	10843.4	478.576	3453.66	2249.75	6057.67	158.81	9888.28	209.91	3603.01	3882.09	10335.4	1811.77	0	47.2261	0	295.622	8366.2	2429.16	21734.7	349.419	365.529	720.781	3109.41	7216.44	35.1366	16.8587	6732.39	0	37.6088	17991.9
102	M180T53	Allose	180.176	180.169	180.183	52.5749	52.4119	52.7379	2	0	2	0	0	0	0		0.237699	0.0059607	45844.4	148509	49386.7	22596.1	12971.1	9424.39	59994.3	190096	29743	22002.3	2528.36	7068.6	8339.18	0	6520.81	16114.3	114898	368003	36998.5	40524.2	66519.8	66597.9	15042.6	7239.66	47802.4	12746.2	12963.3	15503.4	10446.7	6673	4145.2
103	M297T10	alpha-Dimorphecolic acid	297.255	297.249	297.308	9.53793	9.312	10.1602	13	1	3	3	2	1	3		0.239557	0.00599151	13211.1	21468.4	29769.7	18901.9	6222.42	14894.4	22724.7	5544.26	5431.52	12817	3000.56	8279.48	2154.45	0	39451.1	0	182.192	22010.9	26721.5	15672.9	26849.8	36036.7	26422.8	27968.8	24498.4	4238.34	2784.9	8316.62	7565.73	11556	24321.9
104	M202T8	Asymmetric dimethylarginine	202.127	202.12	202.134	8.48473	8.45736	8.51542	3	0	2	0	1	0	0		0.247112	0.00611513	13770.5	31855.5	16029.7	16470	11220.6	10523.4	8187.85	11897.4	2394.4	18038.6	5816.65	5334.26	2642.68	0	23222.4	8852.69	9236.35	42925.5	33366	19275	18622.4	15564.9	13901.7	37204.9	4388.66	7816.49	16329.3	4890.1	12442.6	13225.4	4378.84
105	M243T28	1-Hexadecanol	243.334	243.304	243.365	28.0656	28.0506	28.0807	2	0	0	0	0	0	2		0.247112	0.00611513	667.847	541.992	571.19	3091.89	313.959	9542.46	380.197	152.546	49.0935	2050.69	348.496	8673.77	1739.21	0	246.365	772.219	984.956	659.873	596.402	369.702	627.506	537.418	548.645	4829.38	3616.4	829.89	708.269	186.367	47.2401	121.068	17196.3
106	M159T8	L-Aspartate-semialdehyde	158.981	158.966	159.017	8.15444	8.00416	8.27414	15	1	3	3	2	3	3		0.250963	0.00617714	56520.8	196034	89391.8	57238.2	89209.9	96784.2	94121.9	67389.8	11119.8	74614	21056.7	15941.4	23108.7	0	165201	1514.33	2847.27	223856	245058	119188	101076	88161.1	78938.6	142326	2979.04	26409	70711.1	112124	84794.3	110494	100566
107	M178T10	3-Keto-b-D-galactose	178.128	178.079	178.19	9.57538	9.30744	9.87065	14	1	3	3	2	3	2		0.250963	0.00617714	178220	464558	629244	187794	233449	290793	278916	157215	399311	94245.7	57543.5	137927	50634.6	0	500010	28824.6	5824.11	283208	562358	548106	180836	946438	760457	273435	86823	203123	290465	234490	175393	248474	444922
108	M352T10		352.432	352.425	352.443	10.1492	9.87651	10.2882	4	0	2	1	1	0	0		0.254864	0.00623928	22444.1	44515.9	48599.4	30323.1	29797.7	29134.6	38615.8	7786.27	4958.45	15780.8	2097.22	4634.97	3180.42	0	67033.8	121.27	177.362	40556.8	53486.2	39504.8	50695.6	52165.5	42937.2	48480.6	19916.6	22572.2	30094.6	27567.9	31730.7	26057	34465.4
109	M122T25	Benzamide	121.996	121.974	122.037	24.761	24.7208	24.8585	4	0	1	0	0	2	1		0.266866	0.00642634	13376.5	320210	152878	135249	1.43128e+06	635653	13548.7	278990	81171.6	115218	1.36633e+06	674811	254455	0	28380.2	9713.14	2036.07	152720	642274	165635	245197	120745	92692.5	209585	193636	2525.26	2.7278e+06	1.56158e+06	4468.31	1.39448e+06	409538
110	M122T20	Niacinamide	122.039	122.037	122.042	20.3974	20.1856	20.669	4	0	2	1	0	0	1		0.268911	0.0064576	50402.7	1.23227e+06	271317	275466	115118	257137	72436.5	950081	380758	379241	190046	419371	135845	0	134005	6362.83	10840	1.75315e+06	135668	1.80799e+06	29528.5	710222	74201.2	117483	708159	756.227	1864.12	334526	8963.11	11899.8	741372
111	M270T8	Estrone	270.155	270.143	270.158	8.48197	8.44281	8.49552	4	1	2	0	1	0	0		0.275122	0.00655149	4234.34	17008.7	7103.5	9938.46	5062.77	4364.98	7076.44	5800.33	1058.32	12033.3	2268.29	2610.37	1589.8	0	12404.6	45.1145	253.269	22952.5	16710.2	11363.3	8325.48	6502.97	6482.04	23601.7	918.992	5294.67	4683.31	3008.14	7496.86	7359.99	2573.46
112	M315T10	12,13-DHOME	315.335	315.282	315.338	10.4009	10.2293	10.5612	4	1	2	1	0	0	0		0.275122	0.00655149	11901	15045.2	7360.81	3001.46	5308.12	5965.96	20464.9	7799.62	3386.11	1811.85	1267.54	1489.4	2280.85	0	35531.6	171.429	0	19290.8	19801	6043.77	11238.8	4989.56	5854.11	4674.44	3252.93	1077.01	4172.81	5075.79	6675.75	7286.52	6259.82
113	M137T8	Tetrahydropteridine	137.022	136.985	137.039	8.10768	7.95783	8.23916	10	1	3	2	1	1	2		0.283583	0.00668287	6109.18	33196.9	11328.9	6166.7	7262.65	9699.11	9276.38	19050.1	3025.39	6824.83	5584.99	3030.63	5716.84	0	16818.3	561.055	948.209	34918.2	51327.9	13344.6	13172.4	12976.9	7837.27	13917.9	3522.91	1059.28	3371.18	13662	4754.8	10440.7	12290.1
114	M123T20	Picolinic acid	123.055	123.046	123.065	20.4042	20.183	20.6605	4	0	2	1	0	0	1		0.300978	0.00694458	1571.67	67633	12980.3	17945.9	5668	12087.1	2587.55	53683.7	20921.4	23259.7	9817.26	20852.9	7136.49	0	4559.06	33.3905	122.543	93369.1	5926.62	103603	318.532	37128.8	1493.62	9613.51	44224	0	0	17004	0	66.1267	36165.9
115	M134T20	L-Canaline	134.071	134.065	134.073	20.357	20.3107	20.6109	3	0	2	0	0	0	1		0.30565	0.00701303	1829.56	194657	23726.8	53841.1	42479.7	90203.9	1558.7	164165	2414.89	55504.6	73225.3	154284	26521.2	0	1953.63	212.53	3322.52	153411	55048.5	375512	22945.6	26435.5	21799.1	50488.8	110946	88.6466	92.2505	127033	313.956	380.827	268354
116	M123T22	Acetylphosphate	123.05	123.048	123.071	21.8719	21.6923	21.8963	4	0	2	1	1	0	0		0.306755	0.0070291	1420.1	34210.7	16958.4	53853.7	5423.89	5096.93	1751.11	18855.6	17272.9	64392.7	9368.44	8241.23	8955.05	0	3438.72	512.104	309.472	47183.3	42867.5	12581.2	14808.8	860.912	35205.5	36381.7	125179	0	30.039	16241.6	0	156.253	14610.7
117	M124T21	Pyrazin-2-carboxylic acid	124.066	124.065	124.066	20.5287	20.4084	20.649	2	0	2	0	0	0	0		0.312501	0.00711201	1393.01	14510.9	1635.32	13027.4	3203.51	1834.01	2065.01	7064.67	343.544	11900.7	5502.1	3049	1639.58	0	372.885	36.5856	3769.57	19157.1	6380.95	17994.6	1801.72	1863.98	1240.26	23328.2	15754	0	0	9556.7	53.816	103.032	5354.53
118	M181T20	D-Tagatose	181.168	181.161	181.169	20.4855	20.2014	20.6806	3	0	2	1	0	0	0		0.318331	0.00719498	12574.1	59803.4	26954.9	20504.9	2216.37	5405.75	20389.5	57985.9	42307.2	32750.6	3823.34	8686.25	7712.94	0	36105	134.226	1483.15	50259.7	7181.36	121969	997.965	75774.3	4092.34	3238.88	58275.7	0	17.9465	6631.17	0	232.288	15434.1
119	M122T24	Tromethamine	122.036	122.035	122.039	23.707	23.6081	23.778	3	0	2	0	0	0	1		0.343733	0.00765147	43187.2	1.17457e+06	319802	570566	298566	1.37967e+06	43202.6	971729	194420	612550	479631	2.1391e+06	169630	0	91139.7	31122.1	7299.68	2.16572e+06	1.13448e+06	223503	512147	323889	123370	491415	1.21884e+06	1439.69	32260.3	852262	11176.4	53289.8	238336
120	M122T22	2,6-Dimethylaniline	122.049	122.04	122.076	21.8849	21.8561	21.8963	3	0	2	1	0	0	0		0.353796	0.00782849	44423.3	517357	352464	934607	103880	110224	45814.9	360828	339621	1.17019e+06	170617	146536	165421	0	96295.8	27483.6	9490.48	925138	387507	239425	289764	48561.6	719066	555956	2.24724e+06	627.072	1539.24	300841	9259.87	12027.8	278658
121	M123T24	Isonicotinic acid	123.053	123.05	123.06	23.6698	23.4079	23.7582	4	0	2	0	0	0	1		0.370645	0.00812023	638.681	61748.2	13804.9	29629.2	14685.9	74310.9	478.477	54509.2	10488.3	32251.5	25022.7	120512	8783.92	0	1108.08	656.345	151.617	117510	59149.2	8584.99	23714.7	14879.3	2820.78	24905.5	63981.9	0	479.413	43578.3	0	803.315	8738.47
122	M415T10	Guanosine 3',5'-bis(diphosphate)	415.352	415.347	415.411	9.54685	9.47881	10.1408	6	1	1	2	1	0	1		0.390103	0.00845004	86504.4	154279	140071	127387	69262.3	113011	149830	28321.5	52791.5	60895.7	13485.5	42384.5	9490.58	0	259513	0	0	173922	167101	121814	154902	183862	81450.8	172377	151690	58092.1	53959.2	79407.7	74419.9	100368	160278
123	M181T22	L-Tyrosine	181.167	181.163	181.168	21.9074	21.8761	21.9141	3	0	2	1	0	0	0		0.406043	0.00871473	9392.28	25409.5	25574.2	30738.5	1238.57	2997.17	14193.7	19998.4	35164.3	44442.4	2111.06	3442.92	6474.97	0	25781.1	1316.59	1079.13	23880.8	46128.3	6219.26	9857.13	1009.6	65855.8	10520	81695.5	0	39.609	3676.1	0	69.5884	6790.25
124	M183T54	Normetanephrine	183.161	183.157	183.166	53.8402	53.7728	53.9075	2	0	0	2	0	0	0		0.410197	0.00878292	18558.7	24533.4	126994	8794.07	11867.1	23168.1	21793.4	21698.4	103190	12171.2	7214.55	16945	7900.08	0	4948.44	7032.81	43694.8	14553.3	49426.1	9620.72	171119	200784	9078.31	1304.94	2239.49	22837.8	12470	4370.02	18761.3	7508.42	20838.5
125	M416T10	7 alpha,26-Dihydroxy-4-cholesten-3-one	416.376	416.37	416.403	9.55659	9.49008	10.1668	7	1	2	2	1	0	1		0.420986	0.00895849	66397.4	114376	127332	98396.9	56374.1	91458.5	115004	5356.22	29490.5	43402.7	12196.6	36610.1	7834.82	0	199192	0	0	119157	108588	115382	96643.4	155457	129895	123155	123755	48281	42937.5	66746.1	59438.7	77314.2	133031
126	M146T10	L-Glutamine	146.112	146.076	146.144	10.2416	10.0322	10.2912	4	1	1	0	2	0	0		0.43032	0.00910866	138556	160265	68757.5	175964	19630.6	39579	202585	114521	35402.7	186086	6446.79	8704.16	29490.7	0	372477	22697.4	20492.9	239760	212037	28999.7	104778	67487	34007.1	378132	137919	11840.8	12607.7	25279.8	21004.4	34015.5	49609.7
127	M355T10	Prostaglandin E1	355.242	355.17	355.326	9.59277	9.51096	10.1236	11	1	3	3	2	1	1		0.459556	0.00963493	18645.8	34759.4	31096.7	27128.6	8538.21	21171	32295.4	4546.86	7302.52	18559.3	5381.69	12611.1	3158.23	0	55937.3	0	0	33008.8	39921.4	31348	36332.9	22754.7	34202.6	40787	34601	5997.86	3611.36	14281.4	7721.83	15602.2	35607.9
128	M123T23	4-Hydroxybenzaldehyde	123.053	123.046	123.071	22.7042	22.6136	22.7574	5	0	2	1	1	0	1		0.495208	0.0102633	810.466	43768.9	20207.9	157018	8675.46	18888.7	982.925	39187.2	19691.7	234435	15026.3	32076.6	23256.7	0	1945.38	254.18	231.841	474.427	54021.9	76810.4	18166.2	40840.9	1616.63	44558.5	426495	0	0	26026.4	0	32.2963	55925.5
129	M181T23	L-Sorbose	181.164	181.148	181.168	22.7689	22.6922	22.864	5	0	2	1	1	0	1		0.518912	0.0106731	10741.7	55265.3	31128.9	175517	1901.62	14474.8	16340.8	47282.3	41479.1	269017	3226.72	21932	30261.3	0	29600.2	771.826	1853.26	678.951	81629.9	83487.1	12152	78701.8	2532.94	41318.4	485234	0	0	5627.25	77.6164	469.569	39750.4
130	M122T23	3-Ethylphenol	122.045	121.987	122.061	22.6959	22.5982	22.7574	5	0	2	1	1	0	1		0.526914	0.0108101	44105.3	785944	400467	2.27689e+06	163052	372468	42046.1	664173	333010	3.28811e+06	271031	589336	433666	0	91850.6	27859	12606.3	40469.6	1.00271e+06	1.31465e+06	384585	741134	75682.2	783305	6.0467e+06	684.381	2541.66	475976	10637.4	18646.1	1.05279e+06
131	M414T10	Tetrahydrofolyl-[Glu](n)	414.323	414.28	414.332	9.52034	9.30468	10.1536	16	1	3	3	3	3	3		0.587891	0.0118521	527074	885530	979111	825500	544851	690097	912702	84387.5	82302.9	380988	52012.7	236872	53336.8	0	1.58097e+06	148.874	101.974	982972	837028	836591	941034	1.07356e+06	922742	1.12303e+06	957371	396096	486736	560784	587034	560489	963491
132	M293T10	Aldophosphamide	293.275	293.266	293.326	10.3496	10.1095	10.6983	13	1	2	2	2	3	3		0.598332	0.012027	68650.6	70144.6	27877.4	41048.5	40814.8	38861.2	118843	40417.6	10774.6	44987.7	6572.22	3753.63	10837	0	205879	73.1892	0	107203	76183.9	27047.2	39303.4	26428	17900.8	92707.5	19951.9	10486.1	33501.7	46227.3	42715.4	39745.6	42093.7
133	M181T24	Beta-Tyrosine	181.158	181.151	181.16	23.8028	23.8012	23.8142	3	0	2	0	0	0	1		0.60533	0.0121436	8630.17	58209.7	13297.2	138325	3499.34	92631.2	12980.1	48670.5	7841.64	221904	3839.76	153682	22628.2	0	23615.6	1379.62	895.245	76711.9	94915.9	3001.45	18396	17228	4267.62	20697	394279	0	2670.74	7685.75	141.517	2751.89	5058.76
134	M124T23	Methylarsonite	124.059	124.057	124.078	22.7258	22.5895	22.7574	3	0	2	0	1	0	0		0.625056	0.0125343	3173.49	7557.8	2721.35	29739.5	3303.29	1826.96	3332.93	5159.79	1832.31	42826.8	5672.24	2432.28	3825.67	0	321.59	2361.48	6837.39	1952.97	8610.12	12110.3	2575.7	4622.13	966.208	10392.2	78826.2	0	56.9141	9852.94	0	56.5233	4600.34
[truncated: 1 more columns]

## Sheet: Sheet1
	K562_CTRL	K562_CTRL2	K562_CTRL3	K562_uroA	K562_uroA2	K562_uroA3	K562_urob	K562_urob2	K562_urob3	JK_CTRL	JK_CTRL2	JK_CTRL3	JK_uroA	JK_uroA2	JK_uroA3	JK_urob	JK_urob2	JK_urob3
	K562_CTRL	K562_CTRL	K562_CTRL	K562_uroA	K562_uroA	K562_uroA	K562_urob	K562_urob	K562_urob	JK_CTRL	JK_CTRL	JK_CTRL	JK_uroA	JK_uroA	JK_uroA	JK_urob	JK_urob	JK_urob
Sedoheptulose	359.183	272.667	600.154	4754.27	22841.1	30598.8	35164	33575.9	31729.4	756.875	927.512	1273.31	1665.83	3644.31	2204.16	4152.62	3369.33	3781.6
L-histidinal	158.104	1150.67	705.024	7423.69	5175.94	3774.72	5634.98	35420.6	15907.1	175.389	146.833	147.01	131.44	21.8605	0	0	96.4504	0
5'-Deoxy-5-fluorocytidine	6081	0	0	9392.6	12322.2	15469.5	17803.1	20308.5	21945.4	9394.99	56.612	17137.1	26242.7	31971.9	25608.8	27482.4	37715.6	30766.8
2-Acetolactate	120430	15451.9	14953.5	219335	197459	245225	205878	251833	230794	70530.4	42782.3	121343	110574	117800	129152	170324	194353	165152
Cyclochlorotine	43561.1	0	0	82150.1	84851.4	60182.1	46504.7	45668.3	36136.1	32275.3	0	11239.4	49558.6	72345.2	58353.7	65510.6	62064.1	58126.4
3-Methylthymine	1659.47	2474.59	1603.88	4146.6	7392.73	1629.72	1691.36	21612	8024.68	544.034	147.629	33.6066	0	0	35.4557	24.7926	114.568	0
Prostaglandin F1a	2316.34	86.8017	0	4891	7054.26	6642.93	8702.12	11185.4	8800.22	7913.98	36.7608	20500	27777.7	25433.4	21884.4	35006.6	31099.1	25873.4
D-Glucose	7721.19	6134.42	2368.16	43759.9	61755.1	25567.2	33659.2	33600	25680	5419.49	11272.4	5932.45	5997.82	11225.9	10864.7	13703.1	12531.9	13922.9
N-alpha-Acetyl-L-citrulline	55828.3	388.734	382.197	124135	85460.7	93623.1	66747.3	84063	81371.2	54595.7	710.075	32181.1	55443.8	56176.1	62922.2	34883.5	51942	54507.1
12-Tricosanol	97629.6	126043	287888	333857	803965	1.42598e+06	485983	1.449e+06	185291	32433.5	26344.8	37897.8	45747.4	48369.8	1090	75544.3	43676.6	36436.1
gamma-Glutamylalanine	2284.31	3018.24	4457.57	27908.3	47394.3	103954	108524	115041	104836	19816.7	5354.52	39368.3	62022.7	107018	75659	84492.5	76733.6	84829
Orotic acid	35158.7	2326.95	3451.22	57477.2	68935.3	75520.4	61052.5	81244.8	74572.2	18972.1	9389.61	50946.5	32807.1	37741.3	31484.9	43843.9	60065.5	56409
S-Adenosylmethioninamine	176.484	0	0	5163.94	14464.7	40446.2	49445.9	49087.6	50667.1	1568.1	22.2106	16453.9	25985.6	38916.1	27703.8	31156.3	32151.9	33462.3
Galactosylglycerol	7143.76	1600.2	1211.62	30994.2	45104.8	76706.8	57069.1	80374.1	95860.3	17748.9	1463.32	27284.5	42602.7	55284.7	46231.5	43716	47831.6	49551.3
LysoPC(22:6(4Z,7Z,10Z,13Z,16Z,19Z)/0:0)	45443.5	0	0	67677.3	88107.3	70135.9	63898.7	65713.2	52063.4	35624	0	26871.4	64233.8	93062.3	83200.1	86043.1	82065.5	80594.2
Dihydrothymine	4080.04	18454.5	24090.5	100850	265383	347220	458769	378202	346158	5630.94	64308.5	69289	97636	352678	133601	279407	242270	243062
trans-Piceid	1242.34	43.711	0	4830.37	15645.4	25621.7	18935.2	13221.9	15105	3646.95	152.84	3145.04	2415.04	5941.28	9206.47	3439.17	3238.34	3698.9
	45789.3	22214.5	67759.5	84194.3	528345	385396	203380	386487	72756.7	8267.19	32866.7	12078.9	5414.05	25406.2	28.7331	32787	8843.13	3091.76
3-Mercaptopyruvic acid	56568.5	79114.2	29663.4	82608.4	139646	355304	260606	411947	462548	20534.1	56184.5	57566.1	23152.2	77376.1	27194.5	113871	214125	62992.7
D-Alanyl-D-alanine	4447.04	3852.34	7206.81	55877	101548	56029.6	32897.2	30163	23178.8	14056	3988.16	1218.27	426.237	6771.08	1160.72	2231.3	3772.92	2032.33
Galactonic acid	1980.05	202.442	576.356	43267.7	100045	180312	170560	180225	163417	7256.79	3733.28	37112.7	63839	165700	88301	132020	123568	114469
	14234	19256.4	67707.8	69764.3	504688	663552	133033	948085	47482.3	4088.86	6045.67	4078.33	14928.1	9133.45	210.947	15868.6	3156.01	9107.36
Thiamine	1287.91	172.736	123.183	45662.8	42909.7	81203.1	98725.9	80257.3	78605	17361	727.128	23265.7	32648.2	80832.1	42810.8	62143.4	58926	58368.8
	3875.18	3849.97	29328.5	30317.5	150413	183960	51350.1	239558	20622.8	1588.44	2845.64	621.032	2187.25	1983.44	0	4759.41	712.051	1168.24
L-Phenylalanine	4593.34	23164.5	6113.4	13520.3	38019.2	83352	70374.5	130904	62562.2	855.515	3562.72	2033.17	335.605	7400.87	1288.75	12247.9	44146.1	4033.24
Butyrylcarnitine	13173.9	2220.29	1406.15	10569	11222.7	20109.8	28017.8	22351.7	23238.5	1995.16	1249.46	2600.09	414.924	3885.82	1441.67	6565.11	9803.89	5460.93
12,13-DHOME	2616.68	54.7352	112.714	6363.67	4830.68	4736.45	4015.85	6384.93	5419.86	24045	701.851	19580.9	36860.8	15912.4	30889.4	25145.3	31735.6	29596
2-Keto-6-acetamidocaproate	307.196	928.138	1540.52	2285.22	48379.5	109187	154347	163067	177487	628.447	10751.8	58568.1	26185.5	73764	37239.2	69923.5	63335.2	81236.6
N-Acetyl-leukotriene E4	65055	0	0	106592	97863.4	66227.5	50613.7	52901.1	54100.3	50695.7	0	20964	57824.5	87668.6	78978.6	79111.8	75974.2	69205.4
N-Acetylhistamine	47.2853	5047.67	2301.67	643.846	2030.3	6651.24	14378.2	18593.7	13511.2	59.4809	9579.33	9859.09	4408.2	7295.15	7314.1	10691.3	13802.4	13770.4
L-Proline	15002.1	8136.85	8843.91	44965.8	151609	310616	417060	384112	377233	21898.2	231784	141461	88876.6	106024	68583	126286	203126	167187
D-Glycero-D-galacto-heptitol	7549.5	2286.84	2617.67	8951.89	9030.12	7868.33	8938.69	11910	9288.13	6823.97	7856.08	8062.74	7793.32	10372.1	15824.5	11424.7	21344.9	19539.6
D-Galactose	529.025	988.761	924.876	1441.36	8207.9	23109.1	17271	21835.1	26779.7	3401.56	1037.79	5298.45	4627.76	8641.73	4743.33	8371.82	9650.2	8598.58
	465921	83908	12004.1	62835.2	25146.2	102103	20535.7	24284.1	2550.68	69.0183	6062.22	7392.89	1639.04	205.494	881.575	27.5807	890.888	3582.6
Salicylic acid	18484.5	1650.64	385.176	127997	197985	52880.5	28932.7	563549	246862	36944.5	391.188	36.5693	201.642	142.835	180.309	209.844	542.513	426.847
	69788.7	1496.8	1575.76	149861	1.84305e+06	642274	528881	326461	62154.9	45152.8	179618	31158.2	1311.15	9400.57	207.491	5471.9	6470.7	1158.65
Leukotriene A4	16734.9	562.218	235.075	15688.2	28463.9	17462.9	18779.4	24436.5	17716.9	8864.18	4263.06	997.521	224.409	908.794	876.649	2541.66	5449.79	1386.35
11-Dehydrocorticosterone	239.727	398.426	301.147	2566	9677.18	14153.8	6012.77	7738.78	8404.42	3246.79	220.922	1549.24	2572.26	3784.95	1923.18	1778.67	1665.74	1960.99
Diphenhydramine	432.841	191.172	381.685	1353.81	21158.1	48192.5	65281	70324.1	73195	1286.95	2325.63	26043.1	13379	41473	14250.2	18745.6	25613.9	41373.5
	10168.1	138.465	158.191	33781.8	408869	165636	168350	177679	9980.85	5785.23	42187.1	2236.07	103.82	583.704	25.8094	534.628	396.404	51.0342
Tyramine	537.085	202.716	694.548	13772.7	59456.3	78181.3	28702.5	118020	81288.7	4484.97	4786.49	72.0315	54.073	3435.73	59.2371	181.157	4841.8	149.089
N,N-Dimethylsphingosine	6238.69	48.7679	29.765	25007.5	32587.5	27727.7	19373.8	7062.3	20467.9	333.194	516.591	38.0267	48.7874	142.754	0	0	108.718	149.994
17-beta-Estradiol-3-glucuronide	76718.7	0	0	93525.4	128231	94199.2	74186.6	87411.6	79748.7	55936.2	0	38311.2	68984.1	117234	98500	105472	105980	89541.5
L-Phenylalanine	153.348	124.115	61.7549	45390.8	33663	34849.1	14354.3	13953.2	18337.6	411.676	360.793	0	0	816.697	0	25.3418	3026.72	87.5177
D-Alanyl-D-alanine	253.276	3498.57	10879.7	10341.9	15666	14740	15624.8	12498.9	9986.09	2099.82	1978.3	27.3566	0	1116.97	117.48	271.364	194.615	267.44
Methylimidazoleacetic acid	1157.34	3203.68	7118.65	19113.1	248229	612814	741081	795985	892389	1787.93	20734	416829	265143	465609	278165	342156	401997	453757
Glucosamine	30386.9	1200.6	209.374	22825.9	43888.8	40493.8	54672.4	83148.2	63158.7	18510.7	6314.7	7354.32	3242.28	9647.92	4798.91	11304.5	26926.3	9234.74
	1.39093e+06	664616	86903.5	136026	21140.7	196548	18868.9	8461.73	1902.34	106.706	338.076	5615.47	38355	487.142	28212.6	615.957	18450.3	44378.8
Dopamine 4-sulfate	973.511	517.408	286.776	3076.68	6478.64	22786.3	34538.2	36687.6	32147.3	14210.2	6045.08	8538.27	806.4	14873.9	1530.31	8144.08	7290.59	9529.33
Isoliquiritigenin	2268.09	972.949	865.116	5320.31	15290.2	29652.5	14914.7	20997.6	31213.4	3764.24	7748.07	9087.87	7819.61	17331.8	8284.08	14275.9	12199.8	13116.1
gamma-Glutamylcysteine	63.2711	51.7077	73.0472	465.123	5495.15	18653.8	13759.4	20822.7	37531.8	446.746	7168.79	19816.6	1459.25	2146.29	1772.12	2119.63	3276.37	3667.01
Palmitoleic acid	17861.2	314.793	180.933	42278.1	31508.5	29497.2	26115.9	18250.6	32362.5	20508.4	2587.97	4831.43	14098.3	17025.4	17592.2	14942.2	14889	12235.4
Inosine	0	40.0348	78.9723	359.727	1429.83	6410.99	6547.07	27747.8	11529.8	320.134	769.233	11313.6	1106.92	537.471	1028.41	644.813	1639.01	1601.88
Glucosamine 6-phosphate	968.229	97.8587	169.115	3026.6	19437.2	39342.7	56651.4	66317.1	61453.9	873.39	349.319	41373.8	23589.1	22342.1	21354.9	20080.2	29740.1	33328.2
Urocanic acid	461.066	53.779	64.5469	13224.5	34170	27569.2	18858.1	148904	160562	1080.39	622.256	0	56.4829	1882.51	50.2646	40.3542	2633.07	55.1334
1-Methylguanine	54.1437	942.117	677.055	1260.47	3202.08	20859.6	34631.7	30442.7	34029.3	272.673	4144.62	16376.5	3265.07	14186.5	4029.4	10623.7	14526.8	12374.1
5-Hydroxymethyluracil	270.833	13167.6	16883.3	11625.7	67735.2	64353.3	73015.9	78976.7	75229.1	6537.99	14394.8	24014.8	15254.4	35103.6	17006.9	27416.5	27790.7	31385
3-Oxododecanoic acid	1023.61	4685.6	1945.49	2531.02	6155.54	26173.6	36432.5	84697.3	64118.9	195.285	4137.47	11408.3	1778.77	4728.39	948.936	5994.77	23592	7040.71
L-Glutamic acid 5-phosphate	193221	0	11625.4	706314	353476	256029	197304	235570	155078	220339	2004.7	86485	180269	230665	214259	239916	249301	184656
N-Methyltyramine	26269.6	2611.68	623.392	11531.9	17818.7	12002.2	15493.6	24757	12905.7	2766.04	69.7528	254.331	38.3808	975.321	109.617	1453.19	6057.88	615.302
	908093	424616	44831.4	66744.8	7301.64	126219	4783.08	1186.67	479.888	0	141.366	1623.35	22385.5	40.7828	8099.67	68.36	6377.38	25045.4
Homocitric acid	9194.51	824.379	165.564	24983.9	12858.1	13903.7	5817.3	5414.67	5183.43	3923.29	4646.9	1013.06	1174.58	652.261	1404.75	2409.59	944.828	1735.24
Dehydrospermidine	2204.02	87899.2	34454.7	77379.7	112541	331994	277941	415493	500599	1255.38	93905.1	54554.5	10254.7	67788.6	17564.1	89176.5	248334	45844.7
2-Hydroxyglutarate	20307.4	9212.82	17892.1	45327.5	21403.4	5877.83	3985.53	2397.5	2380.13	22818.8	3035.06	275.061	883.178	1305.74	827.982	679.501	965.323	1035.65
Thymine	31659.1	0	0	47717.7	48677	35521	30117	31964	23054	28589.2	26.9321	4372.73	10956.7	14501	14364.2	14563	14671	11032.7
2-Aminonaphthalene	250481	96320.2	44572	278689	298190	224662	405596	344422	304285	445647	333888	259375	290242	520631	335058	371005	376571	350937
2-(3-Carboxy-3-(methylammonio)propyl)-L-histidine	1041.52	0	88.863	1149.24	1900.86	2136.65	2451.06	1890.19	1592.77	9156.7	198.705	6443.38	5858.69	4258.24	5288.16	4036.17	5896.84	3432.18
	56103.5	27270.4	57201.7	308313	9520.76	333529	12606.9	7491.34	534.269	27.6691	58.5072	1084.99	15859.6	171.077	12523.6	290.037	12334.6	11587.3
Glutaconic acid	1099.99	12657.5	31842.4	92052.6	116816	59988.4	156115	43017.4	24826.6	43479.7	1006.46	7764.33	11172.5	3194.78	166.574	4920.72	6081.6	13459.3
Diethylcarbamazine	31106.1	2119.17	427.984	31526	32041.1	25719.3	21285.8	23242.6	22039.7	8867.64	23190.5	8250.58	3345.01	8204.1	4165.59	11741.5	18994.3	9517.27
D-Ornithine	57486.6	8775.92	7656.23	56375.2	75544.3	35087.8	66492.1	64944.5	43619	22403.7	46746.2	17661	11783.6	12528.6	10364.5	14166.6	23937.4	15773.2
	131484	45637.5	139821	492150	19167.4	896429	32417	14763.7	643.291	70.4921	154.054	5073.92	41350.6	97.1755	20810.9	401.7	34446.4	40432.3
Succinic acid	973867	2.11535e+06	806586	1.29659e+06	3.10369e+06	6.33295e+06	5.10173e+06	1.15468e+07	5.77777e+06	492315	1.55198e+06	1.58308e+06	658354	1.6175e+06	820420	2.36747e+06	4.76885e+06	1.57602e+06
	235768	129516	232842	1.15053e+06	59395.8	1.23133e+06	80267.5	54886.3	7911.68	95.7415	1365.23	15824.9	92686.9	1019.54	81549.4	3477.27	82127.7	65416.3
Spermine	7685.74	3145.98	5605.41	20818.1	29506.2	56197.8	43615	54507.1	52171.3	108258	8694.85	44966.3	15867.9	38019.1	18344.2	24808.3	26255.1	27283
Citric acid	503.069	158.027	174.165	8612.05	7720.85	4057.66	702.923	1350.2	569.25	12458.9	756.88	0	77.2898	352.436	131.76	184.516	139.423	0
gamma-Glutamyl-beta-aminopropiononitrile	125.966	843.077	1709.17	242.008	4848.6	41967	65745.1	90234.4	87760.8	285.665	1049.21	70352.4	12744	12690.9	9019.28	10816.2	25821.4	26121.7
1-Methylguanosine	19985.9	105.339	238.408	14502.2	16791	7632.95	7393.28	7209.82	3537.23	62024.5	313.548	8860.21	25903.5	29153.9	29212.4	28954.3	32391.5	21853
2-Isopropylphenyl methylcarbamate	885.118	12656.4	2388.21	6604.6	39017.3	56159.6	77051.8	89112.3	87282.6	1849.11	95184.8	29167.9	10778.3	23189.9	13497	28982.4	50283.1	26738.4
Dihydrothymine	82290.9	7214.48	22295.1	40027.5	66459.1	41465.6	31283.1	30326.2	24627.1	169547	19047.7	82821.1	5040.24	19287	7994.04	18838.7	20391.2	16485.7
Dihydrobiopterin	0	568.789	911.099	125.649	2052.16	4464.73	6444.36	9502.43	5622.79	1016.99	858.034	9362.3	6411.51	1786.71	3651.96	2590.13	7674.39	3720.34
Bovinic acid	37992.4	567.869	288.271	32974.3	43253.3	30625.2	26848.2	39482.2	33531.2	50062	12290.4	18323.1	2191.44	4631.6	4771.34	9083.02	18910.7	6179.32
6-Carboxy-5,6,7,8-tetrahydropterin	34850	4507.02	3980.7	30424.7	32139.3	17974.8	18990.7	17353.7	11820.1	90320	7516.33	19582.3	32739.9	47629.7	41384.4	41413.8	40204.9	35209.1
Calcidiol	61388.9	41.1383	31.85	31381.4	41144.3	39690.8	41321.2	51286.3	41449.1	30937	12942.7	4819.15	1760.63	10740.5	3650.26	16344.2	36131.5	10487.6
D-Ribose	30626.7	429.759	610.431	56134.3	83969.6	23588.7	22389.4	19187.2	13674.8	23021.3	1183.74	233.837	887.967	4455.37	2012.86	5343.03	5460.08	3223.98
Galactinol	6791.65	244.096	62.6814	23528.2	12387.8	6429.32	3190.13	2257.88	2525.33	3630.8	0	2045.15	603.278	781.02	1599.15	351.021	650.829	686.051
3-Mercaptolactic acid	3788.91	58.8994	186.364	1810.35	5681.11	1081.41	1488.8	27596	26273.6	4590.45	235.129	0	0	702.773	155.631	64.0962	1055.98	64.3793
Xanthosine	10249.8	0	90.4598	53272.1	23145.7	12154.1	3893.55	2985.61	3788.35	17050.7	33.0999	1017.15	1597.42	1625.97	1917.23	2156.28	1428.66	1756.55
N-Acetylneuraminic acid	27515.7	0	0	41187.9	38751.8	18676	17305.3	15651.8	11055.1	29776.8	31.2319	661.517	2555.2	3058.82	3076.33	4620.23	4755.93	3131.32
5-Aminoimidazole ribonucleotide	109663	32.3528	0	158525	163046	88797.6	83995.5	70082.1	64064.1	85031.8	319.009	20330.6	70503.8	111391	87062	97414.2	93110.2	79968.7
D-Cysteine	100070	6330.37	7204.95	69580	156295	52685.9	65052	595097	393620	109887	31462.6	1516.46	2568.88	47735.8	9702.31	11009.4	56887.8	13717.4
Homocarnosine	22185	506.724	940.585	33173.2	29291.1	21829.9	16573.3	20356.4	18293.4	26845.1	519.81	2706.48	4305.34	5477.05	4749.65	4745.36	5653.94	4319.55
Guanosine monophosphate	90563.6	0	0	140164	135602	82763.9	85852.1	76576.7	54860.8	95186.1	0	25893.6	85574.1	96323.7	101930	112410	104850	68169.4
5-Hydroxykynurenamine	20584.7	166.221	560.61	2219.22	15156.9	4034.12	7841.28	80538.5	80176.3	8481.75	2007.05	27.904	60.1699	2483.87	84.1822	98.1692	4662.04	58.5393
20-Hydroxy-leukotriene B4	32413.8	0	0	72451.8	37041.2	18927.8	24940.6	20416.4	21531.5	24594.4	0	5760.21	6998.68	8783.1	20106.1	8128.57	4963.21	5661.24
Cytidine	8674.8	30.0469	63.9119	11896.2	9678.23	8162.66	6474.88	6599.76	4032.9	38380.8	137.353	14963.3	1573.19	2480.71	1183.2	4358.9	4897.05	4035.15
N'-Formylkynurenine	93652.3	293.802	64.3641	50649.8	60321.8	57196.3	62787.4	84605.6	66569.6	56733.9	5392.79	17099.2	21565.5	32005.5	55789.5	29121	55577.8	24476.7
(2E)-N-(4-aminobutyl)-3-(4-hydroxy-3-methoxyphenyl)prop-2-enimidic acid	28370.1	178.796	226.884	65377.6	35230.6	15970.3	9933.58	7042.72	6090.25	29470.4	174.253	5057.83	13508.4	18330.5	15275.8	12658.2	16759.4	13409.1
Citalopram aldehyde	385252	110.653	169.505	245739	253246	233646	294862	346069	284718	273425	245362	124121	224982	138817	120386	147593	255565	148624
L-Aspartic acid	554470	4184.38	2107.97	236453	217378	20761.3	51881.5	58818.9	9903.95	624514	28094.3	104.112	909.702	2967.94	4072.63	5668.66	6518.81	6660.09
2-Phenylacetamide	47.2261	0	295.622	8366.2	2429.16	21734.7	349.419	365.529	720.781	3109.41	7216.44	35.1366	16.8587	6732.39	0	37.6088	17991.9	143.542
Allose	6520.81	16114.3	114898	368003	36998.5	40524.2	66519.8	66597.9	15042.6	7239.66	47802.4	12746.2	12963.3	15503.4	10446.7	6673	4145.2	17455
alpha-Dimorphecolic acid	39451.1	0	182.192	22010.9	26721.5	15672.9	26849.8	36036.7	26422.8	27968.8	24498.4	4238.34	2784.9	8316.62	7565.73	11556	24321.9	8805.27
Asymmetric dimethylarginine	23222.4	8852.69	9236.35	42925.5	33366	19275	18622.4	15564.9	13901.7	37204.9	4388.66	7816.49	16329.3	4890.1	12442.6	13225.4	4378.84	13966.1
1-Hexadecanol	246.365	772.219	984.956	659.873	596.402	369.702	627.506	537.418	548.645	4829.38	3616.4	829.89	708.269	186.367	47.2401	121.068	17196.3	11310
L-Aspartate-semialdehyde	165201	1514.33	2847.27	223856	245058	119188	101076	88161.1	78938.6	142326	2979.04	26409	70711.1	112124	84794.3	110494	100566	79291.9
3-Keto-b-D-galactose	500010	28824.6	5824.11	283208	562358	548106	180836	946438	760457	273435	86823	203123	290465	234490	175393	248474	444922	178983
	67033.8	121.27	177.362	40556.8	53486.2	39504.8	50695.6	52165.5	42937.2	48480.6	19916.6	22572.2	30094.6	27567.9	31730.7	26057	34465.4	26881.5
Benzamide	28380.2	9713.14	2036.07	152720	642274	165635	245197	120745	92692.5	209585	193636	2525.26	2.7278e+06	1.56158e+06	4468.31	1.39448e+06	409538	102936
Niacinamide	134005	6362.83	10840	1.75315e+06	135668	1.80799e+06	29528.5	710222	74201.2	117483	708159	756.227	1864.12	334526	8963.11	11899.8	741372	18140.4
Estrone	12404.6	45.1145	253.269	22952.5	16710.2	11363.3	8325.48	6502.97	6482.04	23601.7	918.992	5294.67	4683.31	3008.14	7496.86	7359.99	2573.46	3161.49
12,13-DHOME	35531.6	171.429	0	19290.8	19801	6043.77	11238.8	4989.56	5854.11	4674.44	3252.93	1077.01	4172.81	5075.79	6675.75	7286.52	6259.82	4351.53
Tetrahydropteridine	16818.3	561.055	948.209	34918.2	51327.9	13344.6	13172.4	12976.9	7837.27	13917.9	3522.91	1059.28	3371.18	13662	4754.8	10440.7	12290.1	6366.52
Picolinic acid	4559.06	33.3905	122.543	93369.1	5926.62	103603	318.532	37128.8	1493.62	9613.51	44224	0	0	17004	0	66.1267	36165.9	29.1256
L-Canaline	1953.63	212.53	3322.52	153411	55048.5	375512	22945.6	26435.5	21799.1	50488.8	110946	88.6466	92.2505	127033	313.956	380.827	268354	1876.9
Acetylphosphate	3438.72	512.104	309.472	47183.3	42867.5	12581.2	14808.8	860.912	35205.5	36381.7	125179	0	30.039	16241.6	0	156.253	14610.7	523.815
Pyrazin-2-carboxylic acid	372.885	36.5856	3769.57	19157.1	6380.95	17994.6	1801.72	1863.98	1240.26	23328.2	15754	0	0	9556.7	53.816	103.032	5354.53	44.4789
D-Tagatose	36105	134.226	1483.15	50259.7	7181.36	121969	997.965	75774.3	4092.34	3238.88	58275.7	0	17.9465	6631.17	0	232.288	15434.1	550.873
Tromethamine	91139.7	31122.1	7299.68	2.16572e+06	1.13448e+06	223503	512147	323889	123370	491415	1.21884e+06	1439.69	32260.3	852262	11176.4	53289.8	238336	3.84738e+06
2,6-Dimethylaniline	96295.8	27483.6	9490.48	925138	387507	239425	289764	48561.6	719066	555956	2.24724e+06	627.072	1539.24	300841	9259.87	12027.8	278658	39987
Isonicotinic acid	1108.08	656.345	151.617	117510	59149.2	8584.99	23714.7	14879.3	2820.78	24905.5	63981.9	0	479.413	43578.3	0	803.315	8738.47	213391
Guanosine 3',5'-bis(diphosphate)	259513	0	0	173922	167101	121814	154902	183862	81450.8	172377	151690	58092.1	53959.2	79407.7	74419.9	100368	160278	78386.5
L-Tyrosine	25781.1	1316.59	1079.13	23880.8	46128.3	6219.26	9857.13	1009.6	65855.8	10520	81695.5	0	39.609	3676.1	0	69.5884	6790.25	2131.65
Normetanephrine	4948.44	7032.81	43694.8	14553.3	49426.1	9620.72	171119	200784	9078.31	1304.94	2239.49	22837.8	12470	4370.02	18761.3	7508.42	20838.5	41157.4
7 alpha,26-Dihydroxy-4-cholesten-3-one	199192	0	0	119157	108588	115382	96643.4	155457	129895	123155	123755	48281	42937.5	66746.1	59438.7	77314.2	133031	64030.7
L-Glutamine	372477	22697.4	20492.9	239760	212037	28999.7	104778	67487	34007.1	378132	137919	11840.8	12607.7	25279.8	21004.4	34015.5	49609.7	35111.7
Prostaglandin E1	55937.3	0	0	33008.8	39921.4	31348	36332.9	22754.7	34202.6	40787	34601	5997.86	3611.36	14281.4	7721.83	15602.2	35607.9	12302.8
4-Hydroxybenzaldehyde	1945.38	254.18	231.841	474.427	54021.9	76810.4	18166.2	40840.9	1616.63	44558.5	426495	0	0	26026.4	0	32.2963	55925.5	708.25
L-Sorbose	29600.2	771.826	1853.26	678.951	81629.9	83487.1	12152	78701.8	2532.94	41318.4	485234	0	0	5627.25	77.6164	469.569	39750.4	3204.49
3-Ethylphenol	91850.6	27859	12606.3	40469.6	1.00271e+06	1.31465e+06	384585	741134	75682.2	783305	6.0467e+06	684.381	2541.66	475976	10637.4	18646.1	1.05279e+06	45965.9
Tetrahydrofolyl-[Glu](n)	1.58097e+06	148.874	101.974	982972	837028	836591	941034	1.07356e+06	922742	1.12303e+06	957371	396096	486736	560784	587034	560489	963491	546310
Aldophosphamide	205879	73.1892	0	107203	76183.9	27047.2	39303.4	26428	17900.8	92707.5	19951.9	10486.1	33501.7	46227.3	42715.4	39745.6	42093.7	34744.3
Beta-Tyrosine	23615.6	1379.62	895.245	76711.9	94915.9	3001.45	18396	17228	4267.62	20697	394279	0	2670.74	7685.75	141.517	2751.89	5058.76	270083
Methylarsonite	321.59	2361.48	6837.39	1952.97	8610.12	12110.3	2575.7	4622.13	966.208	10392.2	78826.2	0	56.9141	9852.94	0	56.5233	4600.34	824.008
